# Supplementary material for: Associations between structure and function are different in healthy and glaucomatous eyes
Source: PLoS One. 2018 May 3;13(5):e0196814. doi: 10.1371/journal.pone.0196814 (PMC5933752; doi:10.1371/journal.pone.0196814)
Supplement: S1 Data — (XLSX) [file pone.0196814.s006.xlsx]

## Sheet: DIGS_ADAGES_Dataset.csv
type	id	eye	age (SAP vs HRT)	random selection (SAP vs HRT)	SAP mean sensitivity global (SAP vs HRT)	SAP mean sensitivity temporal (SAP vs HRT)	SAP mean sensitivity superior-temporal (SAP vs HRT)	SAP mean sensitivity inferior-temporal (SAP vs HRT)	SAP mean sensitivity nasal (SAP vs HRT)	SAP mean sensitivity superior-nasal (SAP vs HRT)	SAP mean sensitivity inferior-nasal (SAP vs HRT)	SAP mean deviation global (SAP vs HRT)	SAP mean deviation temporal (SAP vs HRT)	SAP mean deviation superior-temporal (SAP vs HRT)	SAP mean deviation inferior-temporal (SAP vs HRT)	SAP mean deviation nasal (SAP vs HRT)	SAP mean deviation superior-nasal (SAP vs HRT)	SAP mean deviation inferior-nasal (SAP vs HRT)	rim area global (SAP vs HRT)	rim area temporal (SAP vs HRT)	rim area superior-temporal (SAP vs HRT)	rim area inferior-temporal (SAP vs HRT)	rim area nasal (SAP vs HRT)	rim area superior-nasal (SAP vs HRT)	rim area inferior-nasal (SAP vs HRT)	age (SWAP vs HRT)	random selection (SWAP vs HRT)	SWAP mean sensitivity global (SWAP vs HRT)	SWAP mean sensitivity temporal (SWAP vs HRT)	SWAP mean sensitivity superior-temporal (SWAP vs HRT)	SWAP mean sensitivity inferior-temporal (SWAP vs HRT)	SWAP mean sensitivity nasal (SWAP vs HRT)	SWAP mean sensitivity superior-nasal (SWAP vs HRT)	SWAP mean sensitivity inferior-nasal (SWAP vs HRT)	SWAP mean deviation global (SWAP vs HRT)	SWAP mean deviation temporal (SWAP vs HRT)	SWAP mean deviation superior-temporal (SWAP vs HRT)	SWAP mean deviation inferior-temporal (SWAP vs HRT)	SWAP mean deviation nasal (SWAP vs HRT)	SWAP mean deviation superior-nasal (SWAP vs HRT)	SWAP mean deviation inferior-nasal (SWAP vs HRT)	rim area global (SWAP vs HRT)	rim area temporal (SWAP vs HRT)	rim area superior-temporal (SWAP vs HRT)	rim area inferior-temporal (SWAP vs HRT)	rim area nasal (SWAP vs HRT)	rim area superior-nasal (SWAP vs HRT)	rim area inferior-nasal (SWAP vs HRT)	age (FDP vs HRT)
healthy	1	OD	41	yes	164.662	123.683	166.162	151.304	132.455	241.71	163.273	146.997	120.226	148.398	132.26	125.893	220.22	149.624	83.1725	70.9398	96.437	77.5435	88.4035	89.0967	79.201
healthy	1	OS	41		166.864	142.007	145.676	148.836	187.098	226.32	188.545	152.297	138.038	134.453	134.453	177.828	206.199	177.828	81.7978	75.1128	91.0794	87.8826	71.2139	93.786	83.8599
healthy	2	OD	23	yes	126.804	102.875	125.633	130.486	111.447	125.193	137.377	88.7313	75.8578	89.1251	89.1251	79.4328	96.7641	94.4061	87.2968	87.6316	101.795	98.2218	76.1253	89.0967	83.8599																								23
healthy	2	OS	23		131.376	148.7	136.401	134.85	132.455	133.706	97.2555	92.7487	104.713	100	90.6031	94.4061	103.344	70.7946	87.2968	83.4586	96.437	82.7131	81.0366	93.786	93.1777																								23
healthy	3	OD	47	yes	89.3736	89.6007	91.9156	95.4663	93.7711	53.2294	106.026	87.5604	91.2011	87.6712	93.6329	100	53.5268	109.018	121.666	125.188	112.51	144.748	120.327	131.3	102.495																								47
healthy	3	OS	47		113.014	118.117	104.841	95.4663	125.046	125.193	133.479	110.232	120.226	101.658	93.6329	125.893	125.893	133.352	136.788	137.707	128.583	129.239	147.339	140.679	130.449																								47
healthy	4	OD	37		95.9354	93.8234	103.131	92.3771	74.485	102.77	89.2101	81.9335	87.0964	87.6712	76.8625	66.8344	93.6329	77.1792	71.4871	75.1128	48.2185	98.2218	71.2139	65.6502	69.8832																								37
healthy	4	OS	37	yes	134.914	148.7	134.176	132.65	157.423	84.3629	168.041	113.702	131.826	108.571	112.202	141.254	76.8625	145.378	116.854	154.398	128.583	129.239	93.3148	112.543	102.495																								37
healthy	5	OD	44	yes	112.018	118.117	121.568	116.296	132.455	117.222	70.8621	106.395	114.815	112.202	110.372	133.352	117.877	70.7946	79.0483	87.6316	75.0066	93.0522	71.2139	70.3395	88.5188																								44
healthy	5	OS	44		137.324	102.875	140.962	126.264	157.423	185.784	118.964	128.142	100	130.103	117.877	158.489	169.267	118.85	78.3609	50.0752	91.0794	108.561	68.7583	93.786	79.201																								44
healthy	6	OS	35	yes	134.317	123.683	113.827	153.813	187.098	121.142	126.013	110.721	104.713	93.6329	123.839	167.88	106.8	105.925	85.2346	70.9398	80.3642	93.0522	98.2261	70.3395	88.5188																								35
healthy	7	OD	24	yes	93.0073	93.8234	91.9156	89.3879	111.447	78.9915	97.2555	65.661	66.0693	66.287	59.0784	79.4328	63.0957	72.8618	112.042	87.6316	123.225	134.409	110.504	121.922	107.154																								24
healthy	7	OS	24		116.572	129.512	110.144	122.178	83.5736	109.758	126.013	84.1395	95.4993	83.4504	83.4504	63.0957	84.8343	91.7276	122.353	95.9774	133.94	118.9	130.15	126.611	125.79																								24
healthy	8	OD	28		104.819	112.801	104.841	116.296	118.051	87.1841	84.2198	77.3502	83.1764	80.7501	80.7501	94.4061	67.3863	64.9382	79.7356	62.594	75.0066	77.5435	90.8592	79.7181	79.201																								28
healthy	8	OS	28	yes	109.081	112.801	98.1659	122.178	140.304	106.207	86.679	83.3977	87.0964	78.1371	87.6712	118.85	87.6712	66.8344	78.3609	75.1128	69.649	82.7131	78.5809	84.4074	74.5421																								28
healthy	9	OD	28	yes	114.019	129.512	86.0633	130.486	176.632	87.1841	126.013	84.1395	95.4993	65.2057	92.1055	133.352	67.3863	100	88.6715	62.594	96.437	87.8826	90.8592	98.4753	97.8365																								27
healthy	9	OS	28		84.0014	85.568	59.9342	93.909	132.455	71.5687	103.018	62.817	69.1831	45.4091	66.287	105.925	59.0784	77.1792	96.2327	70.9398	107.152	93.0522	100.682	112.543	93.1777																								27
healthy	10	OD	28	yes	134.914	102.875	160.785	141.67	118.051	109.758	126.013	101.337	83.1764	115.954	105.058	94.4061	90.6031	97.1628	120.978	137.707	117.867	103.391	120.327	107.854	139.766	30	yes	206.795	160.243	179.075	212.511	214.615	170.373	268.04	73.0233	66.0693	68.5037	76.8625	79.4328	63.0957	86.5964	121.666	158.571	123.225	98.2218	115.416	107.854	130.449	28
healthy	10	OS	28		95.0895	107.724	117.634	108.891	62.6713	60.7148	79.5086	71.1088	87.0964	84.8343	80.7501	53.0884	46.9276	61.3056	113.417	125.188	80.3642	108.561	132.605	89.0967	116.472	30		149.016	127.286	139.924	134.085	120.687	194.331	150.73	50.7889	47.863	52.6537	43.9397	44.6684	71.9686	50.1187	113.417	116.842	80.3642	118.9	135.061	89.0967	121.131	28
healthy	11	OD	25		170.6	148.7	166.162	148.836	198.184	198.418	183.195	120.44	114.815	121.819	100	141.254	153.361	125.893	101.732	146.053	107.152	98.2218	85.9479	84.4074	93.1777																								25
healthy	11	OS	25	yes	162.489	178.777	160.785	166.996	157.423	147.574	149.766	115.734	125.893	117.877	117.877	118.85	114.062	102.92	81.7978	66.7669	101.795	87.8826	73.6696	84.4074	83.8599																								25
healthy	12	OD	24	yes	180.709	178.777	186.437	184.317	157.423	179.772	163.273	128.142	131.826	132.26	127.98	125.893	138.95	112.202	120.978	116.842	91.0794	144.748	110.504	135.99	135.108																								24
healthy	13	OD	19	yes	192.266	178.777	189.529	187.373	74.485	205.053	298.823	127.576	131.826	123.839	121.819	56.2341	143.596	193.865	100.357	91.8045	101.795	113.73	95.7705	79.7181	125.79	20	yes	232.028	211.242	248.824	263.171	143.437	144.534	260.435	60.3628	63.0957	73.162	69.6397	42.1697	41.142	54.6387	98.2948	91.8045	101.795	113.73	90.8592	75.0288	125.79	19
healthy	14	OD	53	yes	111.523	93.8234	117.634	114.399	105.213	125.193	91.8151	112.7	100	114.062	114.062	118.85	130.103	100	90.0463	104.323	107.152	87.8826	85.9479	89.0967	65.2244																								53
healthy	14	OS	53		121.85	155.708	131.987	122.178	148.617	113.429	79.5086	128.142	173.78	134.453	127.98	167.88	117.877	91.7276	113.417	129.361	112.51	108.561	110.504	93.786	121.131																								53
healthy	15	OD	30		98.0831	89.6007	103.131	97.0494	111.447	109.758	75.061	75.9922	72.4436	79.4328	74.3753	89.1251	87.6712	61.3056	103.106	108.496	117.867	129.239	81.0366	107.854	102.495																								30
healthy	15	OS	30	yes	151.376	135.616	171.719	153.813	125.046	142.798	133.479	116.764	114.815	130.103	115.954	112.202	121.819	97.1628	104.481	100.15	128.583	103.391	90.8592	98.4753	116.472																								30
healthy	16	OD	34		92.1873	118.117	96.5646	103.649	70.3184	62.7452	86.679	74.6581	100	78.1371	83.4504	59.5662	53.5268	70.7946	108.605	108.496	112.51	113.73	103.137	117.233	97.8365																								34
healthy	16	OS	34	yes	107.166	112.801	119.585	107.115	105.213	84.3629	97.2555	86.7884	95.4993	96.7641	86.2411	89.1251	71.9686	79.4328	83.1725	87.6316	91.0794	82.7131	78.5809	89.0967	74.5421																								34
healthy	17	OD	40	yes	102.524	107.724	91.9156	95.4663	105.213	109.758	115.588	90.3169	104.713	80.7501	83.4504	100	96.7641	102.92	104.481	104.323	101.795	93.0522	112.96	103.165	107.154	44		139.44	160.243	111.146	131.898	151.936	130.953	164.323	75.9922	100	67.3863	69.6397	84.1395	76.8625	86.5964	101.732	100.15	96.437	93.0522	110.504	98.4753	107.154	40
healthy	17	OS	40		90.9708	102.875	96.5646	83.6965	74.485	87.1841	91.8151	79.4328	95.4993	83.4504	73.162	66.8344	76.8625	84.1395	91.421	79.2857	80.3642	72.3739	110.504	84.4074	102.495	44	yes	118.893	139.566	131.015	115.636	90.5023	114.808	87.2367	64.5083	87.0964	79.4328	62.0665	47.3151	65.2057	45.9727	95.5453	79.2857	85.7218	77.5435	105.593	103.165	111.813	40
healthy	18	OD	52		81.799	67.9691	71.8202	75.8316	93.7711	93.1127	100.095	84.888	75.8578	70.7946	78.1371	105.925	100	112.202	68.0502	75.1128	85.7218	51.6957	61.3913	75.0288	69.8832																								52
healthy	18	OS	52	yes	112.018	107.724	119.585	100.295	99.3274	121.142	112.309	115.223	120.226	115.954	101.658	112.202	130.103	125.893	84.5473	79.2857	101.795	67.2044	85.9479	89.0967	79.201																								52
healthy	19	OD	32	yes	161.771	107.724	155.582	172.581	111.447	147.574	237.364	124.231	83.1764	119.832	125.893	94.4061	121.819	193.865	162.221	154.398	155.371	211.952	139.972	173.504	158.402																								32
healthy	19	OS	32		179.91	187.202	160.785	187.373	166.751	133.706	244.295	140.008	151.356	125.893	141.254	133.352	110.372	199.526	167.72	221.165	166.086	175.765	147.339	159.436	153.743																								32
healthy	20	OD	52	yes	85.8819	102.875	88.9413	77.0891	74.485	76.4354	94.4961	87.949	109.648	89.1251	79.4328	84.1395	79.4328	100	84.5473	100.15	80.3642	82.7131	85.9479	79.7181	83.8599																								52
healthy	20	OS	52		119.711	112.801	108.347	116.296	111.447	109.758	158.64	124.231	125.893	112.202	117.877	125.893	114.062	172.783	81.1104	79.2857	64.2914	72.3739	93.3148	79.7181	79.201																								52
healthy	21	OD	45	yes	165.393	123.683	150.548	153.813	148.617	218.997	199.717	150.955	120.226	138.95	136.683	133.352	206.199	193.865	99.6695	58.4211	117.867	98.2218	93.3148	126.611	121.131																								45
healthy	21	OS	45		147.407	107.724	150.548	144.02	118.051	157.609	172.947	138.161	104.713	136.683	132.26	118.85	158.489	172.783	126.477	83.4586	139.298	113.73	137.517	150.058	135.108																								45
healthy	22	OD	35	yes	117.089	102.875	125.633	116.296	83.5736	109.758	129.692	96.9479	83.1764	105.058	96.7641	79.4328	90.6031	109.018	111.355	108.496	101.795	144.748	108.049	93.786	111.813																								35
healthy	22	OS	35		115.034	93.8234	110.144	128.358	83.5736	138.177	106.026	94.4061	83.1764	89.1251	101.658	79.4328	117.877	89.1251	89.3589	75.1128	80.3642	98.2218	93.3148	93.786	93.1777																								35
healthy	23	OS	43	yes	90.1687	123.683	76.704	95.4663	105.213	76.4354	86.679	81.9335	125.893	67.3863	83.4504	105.925	71.9686	84.1395	71.4871	66.7669	64.2914	62.0348	78.5809	70.3395	74.5421	45	yes	35.1811	66.8004	33.4552	38.417	42.8213	25.283	20.6871	19.8645	43.6516	20.2835	21.6628	25.1189	14.8398	11.5478	81.7978	100.15	75.0066	77.5435	81.0366	75.0288	79.201	43
healthy	24	OS	50	yes	102.071	81.7168	103.131	93.909	118.051	93.1127	122.437	100.89	83.1764	100	90.6031	133.352	93.6329	129.569	90.7337	83.4586	75.0066	82.7131	117.871	89.0967	69.8832	53	yes	167.941	110.861	149.439	192.541	170.475	100.653	253.046	114.714	83.1764	114.062	125.893	118.85	74.3753	172.783	85.2346	62.594	53.5761	93.0522	120.327	84.4074	69.8832	50
healthy	25	OD	50		112.515	93.8234	131.987	124.204	118.051	102.77	77.2528	113.702	100	130.103	121.819	133.352	106.8	84.1395	84.5473	83.4586	80.3642	93.0522	85.9479	84.4074	83.8599	50		27.3334	44.1346	40.0899	25.8878	11.3936	24.4649	15.073	17.5481	31.6228	29.1263	16.3789	7.94328	15.8489	9.17276	84.5473	83.4586	80.3642	93.0522	85.9479	84.4074	83.8599	50
healthy	25	OS	50	yes	121.311	135.616	110.144	139.359	88.5256	125.193	109.122	121.511	144.544	108.571	136.683	100	125.893	115.478	99.6695	141.88	96.437	93.0522	95.7705	84.4074	83.8599	50	yes	35.3372	33.4795	28.8522	41.7098	38.1645	22.9072	42.4814	23.2974	25.1189	20.6199	27.7241	26.6073	16.9267	25.1189	99.6695	141.88	96.437	93.0522	95.7705	84.4074	83.8599	50
healthy	26	OD	34		116.572	93.8234	117.634	134.85	83.5736	93.1127	133.479	93.5737	72.4436	98.3687	106.8	70.7946	76.8625	109.018	74.924	100.15	85.7218	77.5435	63.847	65.6502	65.2244																								33
healthy	26	OS	34	yes	141.022	107.724	129.834	130.486	198.184	129.38	183.195	114.207	87.0964	108.571	103.344	167.88	110.372	149.624	107.231	162.744	96.437	103.391	105.593	84.4074	83.8599																								33
healthy	27	OS	44	yes	68.8253	74.5266	74.2219	68.7057	44.3679	102.77	46.0166	65.3709	75.8578	70.7946	65.2057	42.1697	96.7641	45.9727	83.8599	58.4211	91.0794	72.3739	85.9479	93.786	102.495	46	yes	28.6977	26.5937	39.436	16.605	36.0296	33.9938	26.804	16.4204	17.378	24.306	9.36329	21.1349	19.9526	15.8489	83.8599	58.4211	91.0794	72.3739	85.9479	93.786	97.8365	44
healthy	28	OD	32		111.03	123.683	110.144	116.296	140.304	106.207	81.8303	87.5604	100	87.6712	89.1251	118.85	90.6031	64.9382	83.1725	100.15	96.437	98.2218	58.9357	79.7181	83.8599																								32
healthy	28	OS	32	yes	114.019	123.683	99.7938	114.399	105.213	142.798	106.026	90.3169	109.648	80.7501	83.4504	89.1251	121.819	86.5964	78.3609	100.15	80.3642	87.8826	58.9357	84.4074	74.5421																								32
healthy	29	OD	65	yes	84.7486	89.6007	83.2783	79.667	62.6713	117.222	75.061	106.395	114.815	100	100	89.1251	148.398	102.92	164.283	129.361	166.086	170.596	162.073	192.261	172.379																								65
healthy	29	OS	65		98.5184	102.875	68.3625	100.295	99.3274	121.142	133.479	123.682	131.826	84.8343	125.893	133.352	138.95	193.865	154.66	79.2857	133.94	180.935	162.073	187.572	195.673																								65
healthy	30	OD	38	yes	153.4	112.801	140.962	148.836	187.098	142.798	199.717	129.282	100	114.062	123.839	167.88	125.893	183.021	93.4832	87.6316	96.437	103.391	85.9479	103.165	97.8365																								38
healthy	30	OS	38		135.512	123.683	127.716	124.204	148.617	121.142	177.998	114.714	104.713	106.8	108.571	133.352	106.8	149.624	101.732	83.4586	101.795	129.239	103.137	117.233	88.5188																								38
healthy	31	OD	25	yes	127.367	123.683	123.584	134.85	118.051	125.193	118.964	93.989	100	93.6329	95.1856	94.4061	96.7641	86.5964	94.8579	95.9774	91.0794	118.9	83.4922	98.4753	93.1777																								25
healthy	31	OS	25		119.711	123.683	117.634	132.65	125.046	87.1841	118.964	86.0232	91.2011	86.2411	92.1055	89.1251	69.6397	86.5964	92.7958	79.2857	101.795	108.561	83.4922	93.786	97.8365																								25
healthy	32	OD	31	yes	157.53	135.616	160.785	172.581	140.304	138.177	154.14	120.44	104.713	119.832	134.453	118.85	110.372	118.85	73.5492	100.15	69.649	67.2044	73.6696	60.9609	65.2244																								31
healthy	32	OS	31		137.934	123.683	136.401	122.178	187.098	162.879	126.013	107.818	100	103.344	95.1856	158.489	134.453	102.92	69.425	79.2857	64.2914	72.3739	76.1253	60.9609	51.2477																								31
healthy	33	OD	37	yes	66.7247	81.7168	91.9156	68.7057	52.7314	58.7501	36.5522	55.9857	69.1831	76.8625	56.2341	50.1187	53.5268	30.7256	65.3007	54.2481	58.9337	77.5435	66.3026	70.3395	60.5655																								37
healthy	33	OS	37		88.9788	67.9691	113.827	87.9297	78.8985	73.962	79.5086	75.9922	57.544	95.1856	73.162	74.9894	69.6397	70.7946	77.6735	70.9398	80.3642	87.8826	71.2139	79.7181	79.201																								37
healthy	34	OD	19	yes	136.114	102.875	131.987	130.486	166.751	129.38	158.64	88.7313	72.4436	90.6031	80.7501	112.202	87.6712	102.92	90.0463	87.6316	101.795	93.0522	85.9479	84.4074	93.1777																								19
healthy	34	OS	19		112.018	98.2452	90.4162	126.264	166.751	117.222	103.018	75.6565	69.1831	63.0957	83.4504	125.893	79.4328	68.786	85.2346	79.2857	91.0794	67.2044	88.4035	89.0967	93.1777																								19
healthy	35	OS	30	yes	105.284	81.7168	108.347	114.399	88.5256	90.0996	115.588	80.4951	66.0693	83.4504	84.8343	74.9894	74.3753	86.5964	90.7337	87.6316	101.795	82.7131	88.4035	93.786	93.1777	31	yes	173.996	211.242	185.064	192.541	90.5023	170.373	126.823	62.5394	87.0964	73.162	69.6397	33.4965	65.2057	42.1697	95.5453	100.15	107.152	87.8826	88.4035	98.4753	97.8365	30
healthy	36	OD	41		87.4166	85.568	86.0633	87.9297	118.051	69.2528	86.679	80.4951	87.0964	78.1371	78.1371	112.202	71.9686	79.4328	160.159	146.053	182.159	165.426	144.884	182.883	153.743																								41
healthy	36	OS	41	yes	83.6302	89.6007	88.9413	95.4663	55.8559	69.2528	75.061	76.3295	91.2011	80.7501	84.8343	53.0884	65.2057	70.7946	137.475	146.053	150.013	139.578	120.327	150.058	130.449																								41
healthy	37	OD	20	yes	125.686	78.0389	125.633	116.296	88.5256	142.798	188.545	83.7678	57.544	82.0891	75.6086	66.8344	106.8	118.85	127.852	154.398	150.013	129.239	100.682	131.3	125.79																								20
healthy	37	OS	21		164.662	107.724	163.452	184.317	166.751	157.609	168.041	110.232	72.4436	110.372	121.819	118.85	114.062	112.202	160.159	200.301	171.444	165.426	137.517	154.747	149.084																								21
healthy	38	OD	38	yes	145.461	129.512	138.663	137.086	176.632	152.509	149.766	125.893	114.815	119.832	119.832	158.489	138.95	129.569	105.856	125.188	107.152	103.391	83.4922	107.854	125.79	40	yes	133.992	110.861	111.146	150.446	101.545	100.653	195.299	63.657	60.256	57.1667	70.7946	53.0884	51.7947	86.5964	112.042	125.188	117.867	108.561	93.3148	117.233	125.79	38
healthy	38	OS	38		141.648	123.683	143.3	122.178	157.423	147.574	163.273	119.378	104.713	125.893	98.3687	141.254	125.893	145.378	84.5473	83.4586	85.7218	113.73	66.3026	79.7181	102.495	40		128.188	88.0601	139.924	127.63	76.1482	91.1951	189.758	60.8997	45.7088	71.9686	59.0784	39.8107	48.4969	86.5964	78.3609	79.2857	80.3642	98.2218	61.3913	75.0288	97.8365	38
healthy	39	OS	41	yes	84.7486	93.8234	96.5646	89.3879	105.213	96.2264	42.2099	74.9894	87.0964	86.2411	76.8625	94.4061	87.6712	39.8107	124.415	141.88	150.013	108.561	105.593	135.99	125.79	42	yes	65.3943	63.7939	46.4859	66.1055	71.8886	61.4529	92.4058	31.9041	34.6737	25.5354	32.1472	35.4813	31.6228	42.1697	127.165	150.226	155.371	113.73	105.593	135.99	130.449	41
healthy	40	OD	19	yes	107.641	107.724	103.131	116.296	118.051	90.0996	103.018	71.1088	75.8578	70.7946	71.9686	79.4328	63.0957	70.7946	92.7958	104.323	101.795	87.8826	88.4035	79.7181	93.1777	21	yes	361.283	242.538	351.474	438.194	381.645	318.294	292.213	94.4061	75.8578	100	115.954	100	90.6031	68.786	90.0463	100.15	96.437	93.0522	85.9479	75.0288	88.5188	19
healthy	40	OS	19		94.2511	93.8234	103.131	100.295	125.046	99.4444	54.6908	64.2233	69.1831	71.9686	66.287	89.1251	74.3753	35.4813	76.2988	79.2857	75.0066	77.5435	76.1253	84.4074	65.2244	21		347.168	350.574	394.36	331.312	360.296	328.938	238.891	91.5247	109.648	114.062	89.1251	94.4061	96.7641	54.6387	78.3609	79.2857	80.3642	77.5435	83.4922	79.7181	65.2244	19
healthy	41	OD	37		104.356	107.724	110.144	110.697	132.455	69.2528	97.2555	87.949	95.4993	93.6329	87.6712	118.85	63.0957	86.5964	104.481	91.8045	112.51	103.391	103.137	107.854	107.154																								37
healthy	41	OS	37	yes	94.6694	123.683	90.4162	97.0494	88.5256	106.207	70.8621	80.4951	109.648	79.4328	80.7501	79.4328	93.6329	59.5662	109.98	116.842	117.867	98.2218	110.504	112.543	107.154																								37
healthy	42	OD	42		104.819	89.6007	106.58	93.909	83.5736	113.429	129.692	96.0931	87.0964	95.1856	84.8343	79.4328	110.372	125.893	107.918	141.88	133.94	93.0522	90.8592	93.786	102.495																								42
healthy	42	OS	42	yes	104.356	107.724	127.716	83.6965	88.5256	152.509	75.061	95.6686	100	115.954	74.3753	94.4061	143.596	72.8618	104.481	79.2857	133.94	93.0522	100.682	112.543	116.472																								42
healthy	43	OS	70	yes	46.2031	35.6707	46.0669	46.2982	41.886	49.8402	48.7432	60.0961	47.863	56.2341	60.0581	59.5662	65.2057	72.8618	85.922	91.8045	64.2914	72.3739	98.2261	79.7181	93.1777	71	yes	21.049	24.2538	42.1176	11.0069	21.4615	65.6318	5.04893	24.8974	31.6228	53.5268	12.3839	25.1189	87.6712	6.30957	95.5453	108.496	80.3642	93.0522	105.593	79.7181	93.1777	70
healthy	44	OD	39	yes	128.5	98.2452	129.834	126.264	125.046	147.574	126.013	112.202	95.4993	110.372	108.571	112.202	134.453	115.478	91.421	91.8045	85.7218	87.8826	98.2261	84.4074	97.8365																								39
healthy	44	OS	39		129.07	118.117	143.3	110.697	125.046	121.142	145.517	109.26	104.713	119.832	90.6031	112.202	110.372	129.569	99.6695	108.496	96.437	87.8826	103.137	98.4753	102.495																								39
healthy	45	OD	46		31.2925	89.6007	29.0663	25.6107	52.7314	24.171	23.0629	28.8148	95.4993	26.3893	23.1359	50.1187	22.022	22.3872	84.5473	91.8045	85.7218	87.8826	83.4922	79.7181	79.201																								45
healthy	45	OS	46	yes	55.6468	67.9691	74.2219	58.286	74.485	34.7086	32.5772	53.0884	66.0693	68.5037	55.3168	74.9894	36.0697	32.5462	95.5453	100.15	96.437	139.578	78.5809	98.4753	79.201																								45
healthy	46	OD	63		106.692	102.875	103.131	97.0494	132.455	109.758	109.122	127.576	138.038	117.877	112.202	167.88	130.103	149.624	91.421	104.323	80.3642	93.0522	95.7705	84.4074	83.8599																								63
healthy	46	OS	63	yes	117.609	129.512	125.633	107.115	148.617	90.0996	118.964	138.774	165.959	134.453	127.98	188.365	106.8	163.117	71.4871	66.7669	64.2914	56.8652	83.4922	70.3395	69.8832																								63
healthy	47	OD	35	yes	129.07	148.7	108.347	124.204	132.455	109.758	177.998	104.528	125.893	84.8343	103.344	112.202	90.6031	149.624	85.2346	75.1128	85.7218	87.8826	98.2261	60.9609	93.1777	36	yes	238.275	183.984	144.603	305.157	202.609	279.052	318.566	94.825	79.4328	63.0957	123.839	84.1395	117.877	118.85	88.6715	87.6316	91.0794	93.0522	98.2261	60.9609	93.1777	35
healthy	47	OS	35		117.089	98.2452	110.144	114.399	125.046	113.429	137.377	92.7487	79.4328	86.2411	87.6712	112.202	96.7641	112.202	90.0463	104.323	96.437	93.0522	85.9479	70.3395	97.8365	36		229.982	231.622	207.645	250.501	191.276	194.331	232.113	94.825	104.713	95.1856	101.658	84.1395	90.6031	86.5964	88.6715	91.8045	96.437	93.0522	88.4035	65.6502	102.495	35
healthy	48	OD	46	yes	85.5025	107.724	74.2219	83.6965	88.5256	84.3629	89.2101	78.7325	100	66.287	76.8625	94.4061	79.4328	86.5964	85.922	83.4586	91.0794	98.2218	85.9479	79.7181	79.201																								46
healthy	48	OS	46		89.3736	78.0389	103.131	79.667	93.7711	84.3629	86.679	85.6431	83.1764	96.7641	75.6086	105.925	76.8625	86.5964	101.732	108.496	112.51	93.0522	103.137	103.165	93.1777																								46
healthy	49	OD	35		204.562	129.512	177.461	213.722	198.184	249.793	251.428	168.625	120.226	143.596	177.828	177.828	206.199	205.353	125.102	125.188	128.583	103.391	130.15	135.99	121.131																								35
healthy	49	OS	35	yes	174.419	112.801	177.461	169.766	249.499	138.177	217.728	138.161	91.2011	138.95	132.26	211.349	117.877	177.828	134.726	158.571	144.656	124.07	130.15	140.679	116.472																								35
healthy	50	OD	53		95.9354	93.8234	79.269	98.6588	111.447	121.142	89.2101	98.6804	100	79.4328	100	125.893	121.819	102.92	142.974	154.398	155.371	160.257	125.238	145.368	139.766																								53
healthy	50	OS	53	yes	110.539	85.568	106.58	108.891	111.447	117.222	122.437	115.734	91.2011	110.372	114.062	125.893	121.819	137.246	113.417	79.2857	96.437	124.07	117.871	121.922	139.766																								53
healthy	51	OD	46	yes	89.3736	81.7168	73.0111	90.8702	55.8559	138.177	103.018	83.3977	79.4328	66.287	82.0891	59.5662	138.95	100	107.918	91.8045	117.867	144.748	100.682	93.786	116.472	47	yes	36.1283	11.0861	57.5676	24.2395	48.0463	118.647	15.9661	20.5808	6.91831	35.4813	13.895	29.8538	69.6397	8.91251	107.918	95.9774	117.867	139.578	100.682	89.0967	116.472	46
healthy	52	OD	50	yes	117.089	107.724	134.176	105.368	105.213	121.142	109.122	116.764	120.226	132.26	98.3687	112.202	125.893	118.85	127.165	91.8045	112.51	155.087	120.327	135.99	153.743																								50
healthy	52	OS	50		76.2042	85.568	73.0111	85.0844	66.3848	73.962	63.1559	77.3502	95.4993	74.3753	82.0891	74.9894	76.8625	66.8344	120.291	104.323	96.437	134.409	127.694	121.922	121.131																								50
healthy	53	OD	45		68.8253	64.9099	81.9199	71.0033	83.5736	39.5895	66.8981	65.9524	63.0957	78.1371	67.3863	89.1251	37.2759	68.786	103.794	104.323	117.867	129.239	88.4035	107.854	97.8365	47	yes	62.2854	46.2146	82.6649	71.7715	42.8213	63.508	32.7868	36.1154	30.1995	51.7947	41.142	25.1189	39.8107	18.8365	102.419	100.15	117.867	124.07	88.4035	107.854	97.8365	45
healthy	53	OS	45	yes	53.2365	67.9691	49.1995	58.286	59.1655	40.9134	48.7432	51.0143	69.1831	44.6684	55.3168	63.0957	39.8107	51.5822	95.5453	112.669	101.795	108.561	83.4922	89.0967	83.8599	47		79.4613	105.872	88.2862	103.061	48.0463	72.4388	37.8616	46.6907	72.4436	56.2341	58.1147	28.1838	46.9276	22.3872	94.8579	108.496	101.795	108.561	83.4922	89.0967	83.8599	45
healthy	54	OD	32	yes	139.161	142.007	119.585	146.408	148.617	125.193	158.64	109.745	114.815	95.1856	110.372	133.352	103.344	129.569	116.854	83.4586	117.867	144.748	115.416	117.233	130.449																								32
healthy	54	OS	32		111.03	102.875	123.584	124.204	83.5736	109.758	84.2198	87.949	87.0964	98.3687	93.6329	74.9894	90.6031	68.786	125.79	104.323	128.583	98.2218	147.339	131.3	125.79																								32
healthy	55	OD	37	yes	70.992	81.7168	84.6593	68.7057	66.3848	73.962	46.0166	59.8306	79.4328	69.6397	56.2341	59.5662	67.3863	38.6812	131.976	141.88	133.94	98.2218	149.795	131.3	116.472																								37
healthy	55	OS	37		63.2717	61.9885	71.8202	64.3312	55.8559	69.2528	44.711	52.3879	52.4807	62.0665	49.3012	50.1187	61.054	38.6812	113.417	83.4586	133.94	77.5435	132.605	126.611	107.154																								37
healthy	56	OD	57		88.1942	107.724	81.9199	75.8316	105.213	121.142	72.9313	98.6804	125.893	87.6712	83.4504	125.893	134.453	94.4061	105.856	112.669	107.152	103.391	100.682	107.854	107.154																								57
healthy	56	OS	57	yes	90.5688	107.724	98.1659	71.0033	88.5256	109.758	84.2198	100.444	120.226	108.571	78.1371	105.925	117.877	102.92	136.788	179.436	150.013	124.07	122.783	126.611	130.449																								57
healthy	57	OD	46		86.6459	112.801	77.9759	100.295	74.485	69.2528	81.8303	81.9335	114.815	71.9686	95.1856	79.4328	63.0957	81.7523	71.4871	45.9023	58.9337	72.3739	88.4035	79.7181	69.8832																								46
healthy	57	OS	46	yes	87.8046	98.2452	77.9759	128.358	62.6713	56.849	81.8303	81.9335	91.2011	70.7946	115.954	66.8344	57.1667	81.7523	85.922	50.0752	85.7218	98.2218	85.9479	103.165	93.1777																								46
healthy	58	OD	50		108.119	129.512	115.715	100.295	148.617	106.207	77.2528	105.925	131.826	112.202	96.7641	158.489	106.8	79.4328	96.2327	91.8045	101.795	98.2218	88.4035	103.165	107.154																								50
healthy	58	OS	50	yes	98.9556	107.724	103.131	107.115	62.6713	87.1841	97.2555	99.5582	109.648	100	106.8	70.7946	93.6329	102.92	119.603	79.2857	128.583	144.748	103.137	145.368	139.766																								50
healthy	59	OD	41	yes	82.8929	123.683	84.6593	80.9881	83.5736	76.4354	63.1559	73.6729	114.815	74.3753	69.6397	84.1395	69.6397	59.5662	72.8619	58.4211	91.0794	62.0348	63.847	89.0967	79.201																								41
healthy	59	OS	41		93.4201	107.724	96.5646	103.649	83.5736	90.0996	66.8981	80.1394	95.4993	82.0891	86.2411	79.4328	79.4328	61.3056	80.423	75.1128	96.437	56.8652	83.4922	79.7181	83.8599																								41
healthy	60	OD	46	yes	134.914	98.2452	115.715	146.408	187.098	106.207	177.998	125.336	95.4993	103.344	134.453	188.365	106.8	172.783	103.106	91.8045	80.3642	98.2218	115.416	107.854	116.472	47	yes	183.492	192.655	139.924	198.98	303.152	135.332	195.299	105.457	125.893	86.2411	114.062	177.828	82.0891	112.202	105.169	91.8045	91.0794	98.2218	115.416	107.854	116.472	46
healthy	61	OD	33	yes	126.244	112.801	121.568	126.264	88.5256	179.772	115.588	98.6804	95.4993	95.1856	95.1856	74.9894	143.596	94.4061	73.5492	70.9398	80.3642	77.5435	73.6696	70.3395	74.5421	34	yes	203.165	183.984	164.938	189.4	191.276	194.331	292.213	77.3502	75.8578	69.6397	73.162	79.4328	76.8625	102.92	70.1124	58.4211	75.0066	72.3739	73.6696	70.3395	74.5421	33
healthy	62	OD	38		154.081	170.731	160.785	144.02	132.455	168.326	137.377	129.282	151.356	136.683	115.954	118.85	143.596	122.321	96.2327	87.6316	96.437	98.2218	95.7705	103.165	97.8365																								38
healthy	62	OS	38	yes	152.047	142.007	143.3	144.02	148.617	157.609	172.947	128.142	120.226	123.839	117.877	141.254	130.103	153.993	102.419	75.1128	123.225	118.9	95.7705	107.854	102.495																								38
healthy	63	OD	30		90.9708	102.875	111.97	87.9297	70.3184	90.0996	65.0001	70.4818	83.1764	86.2411	67.3863	63.0957	71.9686	50.1187	109.293	87.6316	128.583	113.73	98.2261	131.3	111.813																								30
healthy	63	OS	30	yes	111.523	98.2452	103.131	103.649	93.7711	109.758	158.64	85.6431	83.1764	78.1371	75.6086	84.1395	87.6712	125.893	113.417	83.4586	133.94	134.409	98.2261	126.611	125.79																								30
healthy	64	OD	61		108.119	89.6007	125.633	107.115	74.485	142.798	81.8303	125.336	114.815	138.95	121.819	94.4061	158.489	109.018	105.169	104.323	107.152	108.561	98.2261	103.165	111.813																								61
healthy	64	OS	61	yes	106.692	107.724	106.58	122.178	70.3184	117.222	86.679	122.05	131.826	117.877	138.95	94.4061	125.893	109.018	121.666	121.015	123.225	139.578	115.416	126.611	116.472																								61
healthy	65	OD	44		83.6302	98.2452	93.4398	77.0891	157.423	102.77	39.8487	78.0383	91.2011	89.1251	70.7946	167.88	96.7641	37.5837	84.5473	62.594	107.152	87.8826	71.2139	98.4753	93.1777																								44
healthy	65	OS	44	yes	80.7195	107.724	110.144	93.909	88.5256	87.1841	24.4295	75.9922	109.648	105.058	84.8343	89.1251	79.4328	25.1189	88.6715	79.2857	85.7218	93.0522	83.4922	103.165	97.8365																								44
healthy	66	OS	27	yes	85.5025	78.0389	86.0633	78.3674	70.3184	71.5687	122.437	62.2631	63.0957	64.1421	54.4145	53.0884	55.3168	89.1251	103.794	83.4586	117.867	87.8826	110.504	98.4753	125.79																								27
healthy	67	OD	43		95.5115	85.568	108.347	89.3879	105.213	81.633	91.8151	85.2647	79.4328	95.1856	75.6086	100	79.4328	89.1251	103.794	116.842	96.437	118.9	98.2261	103.165	93.1777																								43
healthy	67	OS	43	yes	90.9708	81.7168	99.7938	75.8316	118.051	78.9915	103.018	83.0292	79.4328	93.6329	69.6397	118.85	69.6397	91.7276	88.6715	58.4211	101.795	103.391	85.9479	98.4753	93.1777																								43
healthy	68	OD	26	yes	92.1873	112.801	94.9893	90.8702	70.3184	71.5687	103.018	66.5391	79.4328	70.7946	61.054	56.2341	57.1667	77.1792	93.4832	100.15	75.0066	98.2218	100.682	89.0967	93.1777																								26
healthy	68	OS	26		93.8347	85.568	108.347	74.5945	78.8985	121.142	91.8151	67.7282	66.0693	79.4328	51.7947	59.5662	96.7641	64.9382	87.9841	100.15	69.649	82.7131	83.4922	89.0967	97.8365																								26
healthy	69	OD	23		121.311	129.512	99.7938	132.65	88.5256	109.758	163.273	86.0232	87.0964	73.162	92.1055	70.7946	84.8343	112.202	106.543	91.8045	80.3642	103.391	127.694	103.165	111.813	24		371.011	334.795	329.095	445.46	321.114	288.384	367.874	106.395	114.815	105.058	125.893	94.4061	87.6712	97.1628	108.605	104.323	85.7218	108.561	125.238	103.165	111.813	23
healthy	69	OS	23	yes	154.081	155.708	168.918	164.272	148.617	113.429	141.388	106.868	114.815	119.832	110.372	105.925	84.8343	97.1628	125.102	146.053	144.656	103.391	122.783	131.3	111.813	24	yes	438.999	305.337	435.261	424.014	255.07	457.058	583.041	123.682	104.713	130.103	119.832	74.9894	148.398	145.378	128.539	158.571	144.656	103.391	122.783	135.99	107.154	23
healthy	70	OD	44	yes	115.034	163.046	127.716	124.204	125.046	106.207	63.1559	104.991	151.356	114.062	112.202	118.85	106.8	59.5662	107.918	129.361	117.867	129.239	81.0366	117.233	97.8365																								44
healthy	70	OS	44		96.3611	118.117	99.7938	95.4663	132.455	87.1841	68.8516	88.7313	120.226	90.6031	86.2411	133.352	84.8343	63.0957	102.419	108.496	123.225	124.07	78.5809	103.165	102.495																								44
healthy	71	OD	51		88.5856	85.568	96.5646	101.958	78.8985	60.7148	81.8303	91.1204	91.2011	98.3687	101.658	89.1251	65.2057	89.1251	114.792	137.707	123.225	118.9	105.593	103.165	107.154																								51
healthy	71	OS	51	yes	166.127	155.708	189.529	151.304	148.617	162.879	158.64	170.88	158.489	196.271	150.859	167.88	174.927	172.783	118.916	100.15	144.656	124.07	122.783	107.854	111.813																								51
healthy	72	OD	41		109.081	81.7168	98.1659	130.486	111.447	121.142	94.4961	95.2459	75.8578	87.6712	110.372	100	110.372	84.1395	120.978	121.015	128.583	108.561	127.694	121.922	111.813																								41
healthy	72	OS	41	yes	99.3947	98.2452	108.347	97.0494	78.8985	93.1127	97.2555	86.7884	87.0964	95.1856	84.8343	74.9894	82.0891	86.5964	105.169	133.534	96.437	113.73	100.682	107.854	83.8599																								41
healthy	73	OD	39		134.914	142.007	104.841	148.836	99.3274	138.177	177.998	114.207	125.893	86.2411	121.819	89.1251	125.893	163.117	92.7958	79.2857	80.3642	98.2218	100.682	84.4074	107.154																								39
healthy	73	OS	39	yes	108.599	71.1723	103.131	112.533	93.7711	109.758	141.388	91.1204	60.256	87.6712	92.1055	84.1395	96.7641	122.321	92.7958	70.9398	96.437	103.391	93.3148	93.786	102.495																								39
healthy	74	OD	28	yes	154.081	123.683	155.582	175.443	125.046	125.193	168.041	113.702	91.2011	117.877	127.98	100	96.7641	122.321	178.03	166.917	198.232	180.935	162.073	192.261	195.673																								28
healthy	74	OS	28		142.908	148.7	158.162	134.85	88.5256	198.418	112.309	105.925	114.815	117.877	101.658	74.9894	143.596	81.7523	151.223	108.496	160.728	134.409	152.251	164.126	191.014																								28
healthy	75	OD	23		134.914	98.2452	143.3	134.85	105.213	129.38	158.64	94.4061	69.1831	103.344	92.1055	79.4328	100	105.925	113.417	70.9398	133.94	118.9	108.049	131.3	130.449																								23
healthy	75	OS	23	yes	130.218	102.875	143.3	124.204	88.5256	129.38	154.14	87.949	69.1831	98.3687	83.4504	66.8344	93.6329	100	100.357	83.4586	101.795	82.7131	110.504	84.4074	130.449																								23
healthy	76	OD	41	yes	93.0073	102.875	88.9413	103.649	99.3274	78.9915	79.5086	83.0292	95.4993	80.7501	92.1055	89.1251	69.6397	74.9894	81.1104	95.9774	75.0066	93.0522	73.6696	75.0288	74.5421																								41
healthy	76	OS	41		102.979	123.683	104.841	90.8702	88.5256	109.758	103.018	93.1603	114.815	92.1055	82.0891	89.1251	106.8	94.4061	87.9841	91.8045	101.795	98.2218	81.0366	79.7181	83.8599																								41
healthy	77	OS	73	yes	50.2585	29.6696	64.0098	45.543	78.8985	58.7501	34.5075	68.6339	41.6869	82.0891	64.1421	118.85	74.3753	54.6387	124.415	175.263	117.867	124.07	125.238	117.233	83.8599	74	yes	19.0109	12.1557	22.5442	15.5477	25.507	40.0708	9.24058	25.7952	18.197	32.6803	20.2835	37.5837	57.1667	13.3352	127.852	187.782	123.225	129.239	122.783	121.922	83.8599	73
healthy	78	OD	58	yes	100.279	98.2452	106.58	95.4663	78.8985	102.77	100.095	109.745	120.226	112.202	98.3687	89.1251	117.877	125.893	92.7958	112.669	91.0794	87.8826	83.4922	93.786	93.1777																								58
healthy	78	OS	58		90.9708	93.8234	83.2783	73.3777	111.447	109.758	106.026	99.1183	100	87.6712	76.8625	133.352	125.893	133.352	92.1084	91.8045	91.0794	118.9	81.0366	103.165	83.8599																								58
healthy	79	OD	56		102.071	81.7168	119.585	90.8702	118.051	117.222	81.8303	109.745	95.4993	127.98	95.1856	133.352	130.103	91.7276	67.3629	54.2481	69.649	62.0348	71.2139	70.3395	74.5421																								56
healthy	79	OS	56	yes	103.436	85.568	119.585	95.4663	105.213	84.3629	112.309	112.7	100	130.103	100	118.85	90.6031	137.246	76.9861	66.7669	101.795	72.3739	71.2139	84.4074	74.5421																								56
healthy	80	OD	29	yes	79.3024	81.7168	79.269	80.9881	74.485	69.2528	79.5086	59.303	63.0957	58.1147	60.0581	63.0957	55.3168	59.5662	76.9861	91.8045	58.9337	98.2218	73.6696	70.3395	69.8832																								29
healthy	80	OS	29		77.2232	93.8234	70.6486	74.5945	83.5736	78.9915	72.9313	58.2619	75.8578	54.4145	53.5268	63.0957	63.0957	57.8762	80.423	108.496	64.2914	108.561	73.6696	70.3395	65.2244																								29
healthy	81	OD	45	yes	99.3947	102.875	70.6486	116.296	74.485	113.429	126.013	92.3389	100	67.3863	105.058	70.7946	106.8	122.321	80.423	83.4586	69.649	87.8826	81.0366	65.6502	93.1777	46	yes	80.1681	88.0601	81.3164	84.602	57.1031	55.6782	84.7616	46.4844	57.544	50.1187	49.3012	35.4813	33.7731	48.6968	81.1104	83.4586	69.649	87.8826	81.0366	65.6502	93.1777	45
healthy	82	OD	50	yes	68.5212	93.8234	64.0098	67.5849	59.1655	69.2528	63.1559	67.7282	95.4993	62.0665	66.287	66.8344	71.9686	63.0957	81.7978	66.7669	80.3642	67.2044	93.3148	93.786	74.5421	51	yes	38.1	84.0968	19.4424	27.1971	127.838	22.1659	92.4058	24.0309	57.544	13.4453	17.2074	79.4328	15.8489	54.6387	79.7356	66.7669	80.3642	67.2044	90.8592	93.786	69.8832	50
healthy	83	OD	64		133.133	155.708	111.97	139.359	157.423	113.429	145.517	162.757	190.546	134.453	169.267	211.349	134.453	199.526	85.2346	116.842	75.0066	82.7131	78.5809	75.0288	83.8599																								64
healthy	83	OS	64	yes	165.393	142.007	136.401	175.443	187.098	179.772	183.195	200.412	173.78	158.489	216.628	251.189	206.199	251.189	105.169	112.669	96.437	108.561	108.049	98.4753	102.495																								64
healthy	84	OD	35	yes	136.114	142.007	106.58	141.67	118.051	125.193	199.717	108.297	114.815	83.4504	112.202	94.4061	110.372	163.117	96.2327	104.323	85.7218	87.8826	105.593	93.786	88.5188																								35
healthy	85	OD	37	yes	218.611	196.025	192.672	187.373	314.101	258.146	251.428	178.617	165.959	148.398	155.904	281.838	227.585	211.349	90.7337	95.9774	80.3642	98.2218	95.7705	89.0967	83.8599																								37
healthy	85	OS	37		159.637	102.875	143.3	158.957	148.617	198.418	199.717	133.944	91.2011	119.832	132.26	141.254	169.267	167.88	116.167	146.053	117.867	108.561	108.049	107.854	116.472																								37
healthy	86	OD	41	yes	158.229	148.7	136.401	146.408	166.751	152.509	224.086	138.161	138.038	121.819	123.839	149.624	134.453	205.353	106.543	108.496	91.0794	98.2218	110.504	107.854	107.154																								41
healthy	86	OS	41		179.91	163.046	134.176	203.433	222.366	198.418	194.05	155.019	138.038	119.832	172.074	199.526	169.267	177.828	104.481	108.496	96.437	98.2218	110.504	98.4753	102.495																								41
healthy	87	OD	49	yes	120.775	129.512	110.144	112.533	132.455	125.193	129.692	120.44	131.826	106.8	108.571	149.624	130.103	141.254	122.353	125.188	107.152	129.239	127.694	121.922	111.813																								49
healthy	88	OD	51	yes	82.162	102.875	101.449	65.398	70.3184	62.7452	91.8151	82.6623	109.648	96.7641	64.1421	84.1395	65.2057	100	98.9822	75.1128	101.795	87.8826	108.049	112.543	111.813																								51
healthy	88	OS	51		94.6694	112.801	99.7938	86.4954	83.5736	133.706	65.0001	96.5196	114.815	103.344	87.6712	94.4061	134.453	68.786	125.79	154.398	107.152	82.7131	142.428	117.233	121.131																								51
healthy	89	OD	41	yes	113.014	89.6007	98.1659	128.358	111.447	125.193	112.309	100.444	79.4328	87.6712	110.372	105.925	121.819	102.92	93.4832	108.496	107.152	72.3739	90.8592	89.0967	97.8365	42	yes	141.304	153.031	137.642	123.5	101.545	164.86	142.298	68.9385	79.4328	73.162	60.0581	53.0884	90.6031	64.9382	92.1084	104.323	107.152	72.3739	90.8592	89.0967	97.8365	41
healthy	89	OS	41		142.908	118.117	150.548	122.178	166.751	152.509	154.14	125.893	100	130.103	108.571	158.489	138.95	145.378	117.541	95.9774	133.94	134.409	110.504	121.922	121.131	42		153.028	146.143	114.863	131.898	160.938	170.373	232.113	74.9894	75.8578	60.0581	65.2057	84.1395	93.6329	109.018	119.603	104.323	139.298	139.578	110.504	121.922	121.131	41
healthy	90	OD	50	yes	120.775	102.875	111.97	107.115	166.751	142.798	126.013	120.44	109.648	106.8	105.058	177.828	148.398	137.246	128.539	141.88	123.225	144.748	117.871	126.611	125.79																								50
healthy	90	OS	50		121.311	107.724	103.131	120.185	118.051	121.142	163.273	120.44	109.648	101.658	117.877	125.893	121.819	172.783	111.355	121.015	85.7218	108.561	115.416	107.854	116.472																								50
healthy	91	OD	23	yes	152.047	135.616	145.676	166.996	125.046	138.177	163.273	106.395	95.4993	101.658	115.954	89.1251	103.344	118.85	78.3609	108.496	80.3642	77.5435	63.847	75.0288	69.8832																								23
healthy	91	OS	23		138.546	112.801	143.3	146.408	198.184	129.38	109.122	96.5196	87.0964	100	98.3687	141.254	100	74.9894	87.2968	137.707	85.7218	77.5435	83.4922	70.3395	65.2244																								23
healthy	92	OD	44	yes	153.4	187.202	131.987	146.408	148.617	157.609	172.947	139.39	181.97	119.832	130.103	141.254	148.398	163.117	80.423	70.9398	69.649	87.8826	83.4922	79.7181	83.8599																								44
healthy	92	OS	44		157.53	129.512	148.092	161.593	140.304	147.574	194.05	143.778	131.826	130.103	143.596	141.254	138.95	188.365	88.6715	116.842	75.0066	67.2044	110.504	75.0288	60.5655																								44
healthy	93	OD	50	yes	102.524	89.6007	69.4961	98.6588	125.046	125.193	163.273	101.787	87.0964	69.6397	96.7641	141.254	125.893	167.88	98.9822	95.9774	107.152	82.7131	85.9479	107.854	121.131	51	yes	197.838	201.734	149.439	180.282	227.332	126.715	401.05	129.282	158.489	103.344	115.954	158.489	90.6031	251.189	92.1084	83.4586	107.152	77.5435	81.0366	103.165	116.472	50
healthy	93	OS	50		116.057	93.8234	84.6593	120.185	166.751	129.38	149.766	114.714	100	80.7501	115.954	177.828	134.453	158.489	124.415	121.015	85.7218	113.73	127.694	135.99	149.084	51		190.109	253.968	185.064	216.035	180.576	63.508	275.867	122.592	165.959	132.26	136.683	125.893	43.9397	177.828	124.415	116.842	96.437	113.73	130.15	135.99	149.084	50
healthy	94	OD	22	yes	208.217	235.674	195.867	243.777	157.423	147.574	230.629	142.51	158.489	141.254	161.118	112.202	110.372	153.993	85.2346	75.1128	117.867	72.3739	78.5809	79.7181	93.1777																								22
healthy	94	OS	22		183.938	178.777	166.162	166.996	157.423	198.418	244.295	120.974	120.226	114.062	105.058	112.202	138.95	158.489	83.1725	91.8045	69.649	67.2044	103.137	70.3395	74.5421																								22
healthy	95	OD	54	yes	177.536	142.007	155.582	213.722	140.304	152.509	217.728	182.616	144.544	158.489	216.628	158.489	158.489	244.062	118.916	146.053	101.795	113.73	122.783	117.233	107.154																								54
healthy	95	OS	54		106.221	74.5266	115.715	107.115	140.304	99.4444	94.4961	110.232	83.1764	117.877	108.571	158.489	106.8	102.92	118.229	175.263	80.3642	124.07	112.96	98.4753	111.813																								54
healthy	96	OD	58		97.6497	85.568	99.7938	93.909	88.5256	109.758	94.4961	111.706	104.713	112.202	105.058	112.202	121.819	118.85	79.7356	70.9398	64.2914	87.8826	76.1253	84.4074	93.1777	60	yes	25.1279	38.4396	42.8161	21.2511	9.58649	13.9857	21.2911	21.7039	38.0189	38.5225	17.4927	8.91251	14.3596	18.3021	82.4851	79.2857	75.0066	87.8826	76.1253	89.0967	88.5188	58
healthy	96	OS	58	yes	82.162	64.9099	74.2219	86.4954	105.213	81.633	84.2198	89.5206	72.4436	79.4328	95.1856	125.893	87.6712	97.1628	98.2948	87.6316	96.437	113.73	88.4035	98.4753	116.472	60		12.318	27.8471	13.7642	11.375	8.06603	10.0653	8.00201	10.926	27.5423	12.798	10.3344	7.49894	9.36329	7.07946	98.2948	79.2857	91.0794	108.561	90.8592	107.854	116.472	58
healthy	97	OD	48		130.218	118.117	136.401	116.296	176.632	168.326	97.2555	127.012	131.826	127.98	110.372	199.526	169.267	97.1628	92.7958	87.6316	85.7218	108.561	100.682	84.4074	83.8599																								48
healthy	97	OS	48	yes	26.3294	24.6781	49.1995	28.7357	11.1447	34.7086	8.6679	26.0246	26.3027	48.4969	27.7241	11.885	34.9025	8.91251	101.044	104.323	96.437	98.2218	100.682	107.854	93.1777																								48
healthy	98	OD	56		90.9708	89.6007	81.9199	95.4663	93.7711	99.4444	84.2198	97.8103	104.713	87.6712	100	112.202	103.344	97.1628	102.419	133.534	96.437	93.0522	100.682	89.0967	102.495																								56
healthy	98	OS	56	yes	106.221	93.8234	98.1659	101.958	157.423	117.222	97.2555	113.702	100	103.344	110.372	177.828	125.893	112.202	105.169	108.496	91.0794	108.561	112.96	89.0967	107.154																								56
healthy	99	OD	45	yes	120.242	118.117	145.676	114.399	132.455	152.509	66.8981	108.777	109.648	127.98	103.344	125.893	138.95	66.8344	79.7356	95.9774	69.649	93.0522	73.6696	84.4074	60.5655	48	yes	121.017	133.284	164.938	88.881	95.8649	194.331	65.4183	72.3795	87.0964	103.344	53.5268	63.0957	125.893	38.6812	78.3609	87.6316	69.649	93.0522	73.6696	84.4074	60.5655	44
healthy	100	OD	35	yes	132.545	129.512	131.987	126.264	157.423	147.574	112.309	106.395	104.713	110.372	95.1856	141.254	125.893	91.7276	86.6094	87.6316	91.0794	82.7131	90.8592	84.4074	79.201																								35
healthy	100	OS	35		127.367	93.8234	119.585	151.304	111.447	138.177	115.588	103.606	87.0964	96.7641	115.954	100	117.877	97.1628	72.1745	75.1128	80.3642	67.2044	76.1253	70.3395	60.5655																								35
healthy	101	OD	41	yes	58.1662	59.1986	69.4961	64.3312	49.7816	67.0119	30.7549	52.6204	57.544	62.0665	57.1667	47.3151	59.0784	30.7256	110.668	116.842	112.51	118.9	108.049	121.922	93.1777	43		150.341	110.861	139.924	138.569	160.938	130.953	201.001	79.0819	66.0693	80.7501	71.9686	89.1251	71.9686	102.92	108.605	104.323	112.51	113.73	108.049	121.922	93.1777	41
healthy	101	OS	41		85.1247	71.1723	94.9893	89.3879	99.3274	90.0996	57.9314	78.3846	69.1831	89.1251	79.4328	100	84.8343	54.6387	125.79	129.361	166.086	103.391	115.416	121.922	125.79	43	yes	149.677	121.557	173.281	143.203	202.609	130.953	106.709	76.6682	72.4436	93.6329	73.162	105.925	74.3753	53.0884	127.165	133.534	166.086	103.391	115.416	121.922	125.79	41
healthy	102	OD	47		74.5355	85.568	59.9342	85.0844	70.3184	64.8434	84.2198	73.6729	83.1764	59.0784	82.0891	79.4328	63.0957	91.7276	98.2948	87.6316	85.7218	93.0522	103.137	117.233	97.8365	48	yes	54.5373	116.086	31.8446	56.0801	151.936	37.5195	53.4809	32.1879	72.4436	20.2835	33.2222	94.4061	24.306	30.7256	97.6074	87.6316	80.3642	87.8826	105.593	112.543	97.8365	47
healthy	102	OS	47	yes	83.2607	85.568	94.9893	74.5945	118.051	71.5687	68.8516	79.7853	91.2011	86.2411	71.9686	125.893	69.6397	68.786	87.2968	54.2481	101.795	72.3739	93.3148	107.854	93.1777	48		49.4751	50.6733	32.9095	76.652	28.6193	55.6782	42.4814	29.2001	33.1131	20.6199	44.6684	18.8365	34.9025	25.1189	87.2968	50.0752	96.437	67.2044	98.2261	112.543	93.1777	47
healthy	103	OD	35		92.5964	129.512	77.9759	89.3879	111.447	90.0996	91.8151	75.9922	104.713	67.3863	70.7946	100	74.3753	77.1792	109.98	129.361	128.583	113.73	93.3148	84.4074	121.131																								35
healthy	103	OS	35	yes	110.051	129.512	101.449	120.185	125.046	90.0996	100.095	91.5247	114.815	86.2411	95.1856	105.925	76.8625	89.1251	128.539	133.534	112.51	155.087	120.327	131.3	121.131																								35
healthy	104	OD	36		115.034	112.801	117.634	107.115	166.751	106.207	103.018	95.6686	100	96.7641	86.2411	149.624	93.6329	89.1251	78.3609	54.2481	80.3642	87.8826	78.5809	89.0967	83.8599																								36
healthy	104	OS	36	yes	131.376	118.117	138.663	132.65	111.447	152.509	109.122	109.26	104.713	112.202	106.8	100	134.453	97.1628	107.231	79.2857	123.225	124.07	88.4035	121.922	130.449																								36
healthy	105	OD	26		120.775	123.683	111.97	116.296	83.5736	152.509	129.692	88.3393	95.4993	84.8343	82.0891	66.8344	117.877	91.7276	78.3609	70.9398	80.3642	108.561	71.2139	84.4074	65.2244																								26
healthy	105	OS	26	yes	140.399	148.7	140.962	130.486	118.051	152.509	141.388	100.444	109.648	100	93.6329	89.1251	114.062	102.92	65.3007	45.9023	75.0066	82.7131	58.9357	65.6502	79.201																								26
healthy	106	OD	31	yes	118.131	112.801	115.715	108.891	99.3274	147.574	118.964	93.1603	100	90.6031	82.0891	89.1251	121.819	94.4061	69.425	70.9398	58.9337	87.8826	68.7583	65.6502	69.8832																								31
healthy	106	OS	31		95.9354	112.801	80.5835	116.296	105.213	93.1127	75.061	73.9998	95.4993	64.1421	86.2411	79.4328	71.9686	61.3056	67.3629	58.4211	69.649	62.0348	73.6696	70.3395	69.8832																								31
healthy	107	OS	50	yes	95.0895	98.2452	94.9893	93.909	111.447	84.3629	89.2101	96.9479	104.713	95.1856	96.7641	125.893	82.0891	97.1628	87.2968	66.7669	75.0066	87.8826	110.504	79.7181	88.5188	51	yes	33.3605	27.8471	35.1474	34.807	45.3586	26.1285	26.0435	22.1898	19.9526	25.5354	23.1359	28.1838	18.6822	17.7828	92.1084	75.1128	80.3642	93.0522	110.504	84.4074	93.1777	50
healthy	108	OD	26	yes	184.754	170.731	166.162	203.433	157.423	142.798	244.295	132.763	131.826	121.819	145.977	112.202	106.8	172.783	127.165	83.4586	139.298	155.087	127.694	126.611	135.108																								26
healthy	108	OS	26		191.416	148.7	168.918	210.236	176.632	173.955	244.295	135.135	109.648	121.819	143.596	141.254	134.453	163.117	143.662	133.534	171.444	155.087	125.238	150.058	149.084																								26
healthy	109	OD	32	yes	174.419	155.708	168.918	166.996	314.101	121.142	199.717	139.39	138.038	132.26	132.26	251.189	106.8	158.489	88.6715	83.4586	91.0794	98.2218	78.5809	93.786	97.8365																								32
healthy	109	OS	32		141.648	102.875	131.987	137.086	140.304	138.177	194.05	112.7	91.2011	108.571	101.658	125.893	117.877	149.624	86.6094	91.8045	75.0066	113.73	81.0366	79.7181	83.8599																								32
healthy	110	OD	46		137.324	123.683	155.582	144.02	148.617	142.798	91.8151	131.011	125.893	145.977	138.95	141.254	134.453	94.4061	81.7978	62.594	69.649	93.0522	78.5809	89.0967	102.495																								46
healthy	110	OS	46	yes	160.345	142.007	160.785	146.408	176.632	179.772	158.64	151.624	144.544	148.398	138.95	167.88	174.927	158.489	84.5473	62.594	96.437	98.2218	73.6696	98.4753	88.5188																								46
healthy	111	OD	35		207.298	235.674	189.529	196.85	198.184	241.71	199.717	173.166	208.93	161.118	158.489	177.828	206.199	172.783	93.4832	70.9398	101.795	93.0522	93.3148	112.543	88.5188																								35
healthy	111	OS	35	yes	152.722	163.046	166.162	128.358	148.617	179.772	137.377	124.783	144.544	134.453	103.344	133.352	148.398	115.478	97.6074	100.15	91.0794	103.391	103.137	93.786	88.5188																								35
healthy	112	OD	30		160.345	142.007	160.785	128.358	148.617	173.955	224.086	122.05	109.648	123.839	96.7641	125.893	138.95	167.88	103.794	133.534	112.51	118.9	81.0366	103.165	93.1777																								30
healthy	112	OS	30	yes	149.378	142.007	153.045	132.65	148.617	121.142	199.717	114.207	120.226	119.832	96.7641	125.893	103.344	141.254	100.357	125.188	107.152	103.391	90.8592	93.786	88.5188																								30
healthy	113	OD	34		80.3629	112.801	94.9893	87.9297	74.485	58.7501	51.6314	65.3709	95.4993	76.8625	70.7946	66.8344	48.4969	43.401	104.481	87.6316	107.152	93.0522	110.504	117.233	107.154	35		185.124	192.655	185.064	212.511	120.687	149.368	164.323	74.6581	87.0964	80.7501	86.2411	50.1187	67.3863	61.3056	101.044	79.2857	101.795	82.7131	110.504	117.233	107.154	34
healthy	113	OS	34	yes	90.5688	98.2452	123.584	87.9297	66.3848	71.5687	68.8516	73.0233	79.4328	100	69.6397	56.2341	61.054	57.8762	122.353	137.707	107.152	118.9	125.238	112.543	125.79	35	yes	86.4359	116.086	77.4016	108.274	64.0707	53.8766	80.0201	35.3246	52.4807	34.9025	46.1621	26.6073	22.7585	29.8538	120.291	129.361	107.152	118.9	122.783	112.543	125.79	34
healthy	114	OD	41		103.436	89.6007	106.58	95.4663	99.3274	113.429	106.026	93.5737	83.1764	95.1856	86.2411	94.4061	103.344	102.92	81.1104	70.9398	80.3642	93.0522	73.6696	89.0967	83.8599																								41
healthy	114	OS	41	yes	97.6497	93.8234	111.97	100.295	105.213	106.207	61.3641	87.1735	79.4328	98.3687	87.6712	100	103.344	59.5662	70.1124	95.9774	75.0066	67.2044	63.847	60.9609	60.5655																								41
healthy	115	OS	38	yes	74.5355	74.5266	73.0111	79.667	88.5256	64.8434	65.0001	63.3757	69.1831	61.054	65.2057	79.4328	59.0784	57.8762	114.792	125.188	123.225	108.561	108.049	112.543	116.472	39	yes	96.9826	160.243	102.371	103.061	53.9088	118.647	50.4893	44.0789	83.1764	49.3012	46.1621	28.1838	59.0784	21.752	114.792	121.015	123.225	108.561	108.049	112.543	116.472	38
healthy	116	OD	36	yes	103.895	93.8234	110.144	87.9297	111.447	109.758	112.309	86.0232	79.4328	93.6329	69.6397	100	90.6031	100	83.1725	112.669	85.7218	87.8826	71.2139	75.0288	74.5421																								36
healthy	116	OS	36		80.7195	89.6007	91.9156	72.1807	105.213	93.1127	51.6314	69.2444	79.4328	79.4328	60.0581	94.4061	82.0891	47.3151	92.1084	116.842	101.795	98.2218	76.1253	84.4074	83.8599																								36
healthy	117	OD	41		150.707	155.708	153.045	139.359	140.304	152.509	154.14	135.135	151.356	136.683	123.839	133.352	138.95	141.254	101.732	91.8045	101.795	103.391	100.682	112.543	107.154	44		118.893	121.557	89.7502	140.867	151.936	111.093	103.681	63.657	69.1831	52.6537	71.9686	84.1395	63.0957	59.5662	98.2948	83.4586	96.437	98.2218	98.2261	112.543	102.495	41
healthy	117	OS	41	yes	133.133	135.616	127.716	139.359	157.423	168.326	89.2101	120.974	120.226	119.832	125.893	141.254	148.398	89.1251	106.543	79.2857	128.583	118.9	100.682	117.233	107.154	44	yes	147.702	201.734	128.878	171.602	120.687	135.332	109.824	79.7853	120.226	78.1371	90.6031	70.7946	79.4328	54.6387	102.419	70.9398	123.225	113.73	98.2261	117.233	102.495	41
healthy	118	OD	47		68.5212	102.875	79.269	69.8451	62.6713	45.1568	54.6908	67.7282	100	76.8625	67.3863	70.7946	45.4091	59.5662	98.9822	91.8045	91.0794	103.391	98.2261	98.4753	111.813																								47
healthy	118	OS	47	yes	84.0014	85.568	70.6486	79.667	222.366	109.758	54.6908	80.1394	83.1764	66.287	73.162	237.137	110.372	56.2341	101.044	91.8045	101.795	98.2218	110.504	98.4753	97.8365																								47
healthy	119	OD	34	yes	137.324	118.117	131.987	144.02	125.046	125.193	154.14	112.202	104.713	108.571	110.372	112.202	110.372	129.569	113.417	146.053	107.152	118.9	103.137	107.854	102.495																								34
healthy	119	OS	34		120.242	107.724	110.144	116.296	125.046	113.429	149.766	96.5196	95.4993	87.6712	89.1251	112.202	96.7641	122.321	137.475	196.128	123.225	134.409	137.517	117.233	111.813																								34
healthy	120	OD	42	yes	119.182	98.2452	127.716	122.178	105.213	90.0996	141.388	107.818	87.0964	117.877	110.372	100	87.6712	125.893	96.2327	108.496	101.795	113.73	78.5809	89.0967	102.495	43	yes	80.1681	73.2452	74.8969	91.8533	71.8886	41.4108	109.824	42.7336	43.6516	43.2229	49.3012	42.1697	23.5195	54.6387	87.2968	83.4586	96.437	108.561	71.2139	89.0967	97.8365	42
healthy	120	OS	42		139.161	178.777	119.585	156.364	132.455	93.1127	168.041	127.576	173.78	112.202	141.254	118.85	87.6712	158.489	86.6094	91.8045	91.0794	87.8826	85.9479	79.7181	83.8599	43		113.24	101.107	107.549	125.548	127.838	67.8266	126.823	59.303	60.256	62.0665	62.0665	74.9894	38.5225	64.9382	83.1725	83.4586	85.7218	82.7131	85.9479	75.0288	83.8599	42
healthy	121	OD	31		170.6	178.777	160.785	166.996	176.632	162.879	177.998	129.856	144.544	125.893	121.819	141.254	130.103	137.246	133.351	154.398	128.583	144.748	122.783	126.611	130.449																								31
healthy	121	OS	31	yes	225.493	187.202	223.41	213.722	264.283	211.91	251.428	177.828	158.489	180.777	166.505	199.526	174.927	199.526	98.2948	125.188	101.795	87.8826	93.3148	89.0967	93.1777																								31
healthy	122	OD	38		156.141	142.007	160.785	153.813	111.447	133.706	199.717	133.944	125.893	134.453	130.103	100	121.819	183.021	97.6074	125.188	80.3642	98.2218	103.137	84.4074	83.8599																								38
healthy	122	OS	38	yes	166.864	129.512	145.676	161.593	198.184	142.798	251.428	141.254	109.648	121.819	136.683	188.365	121.819	223.872	94.1705	104.323	85.7218	87.8826	100.682	89.0967	88.5188																								38
healthy	123	OD	29		115.544	112.801	131.987	110.697	125.046	133.706	77.2528	89.1251	91.2011	103.344	83.4504	105.925	103.344	61.3056	98.2948	112.669	107.152	93.0522	95.7705	93.786	93.1777																								29
healthy	123	OS	29	yes	103.436	123.683	134.176	87.9297	140.304	109.758	57.9314	78.7325	100	105.058	65.2057	100	87.6712	45.9727	123.728	133.534	128.583	124.07	117.871	131.3	107.154																								29
healthy	124	OD	33		124.027	112.801	119.585	114.399	132.455	157.609	115.588	98.6804	91.2011	98.3687	89.1251	112.202	130.103	91.7276	123.04	183.609	117.867	118.9	112.96	103.165	107.154																								33
healthy	124	OS	33	yes	158.229	123.683	168.918	166.996	111.447	133.706	188.545	127.012	100	132.26	134.453	100	114.062	153.993	107.918	121.015	101.795	113.73	110.504	93.786	102.495																								33
healthy	125	OD	39	yes	93.4201	81.7168	77.9759	97.0494	132.455	76.4354	118.964	81.5715	72.4436	71.9686	80.7501	118.85	69.6397	105.925	112.73	121.015	91.0794	118.9	120.327	98.4753	121.131	39	yes	151.679	153.031	156.997	163.341	180.576	144.534	92.4058	70.1704	79.4328	76.8625	79.4328	84.1395	74.3753	38.6812	112.73	121.015	91.0794	118.9	120.327	98.4753	121.131	39
healthy	126	OD	44		163.935	142.007	160.785	122.178	264.283	185.784	199.717	152.973	131.826	148.398	115.954	237.137	180.777	199.526	128.539	158.571	112.51	155.087	108.049	131.3	121.131																								44
healthy	126	OS	44	yes	172.117	148.7	177.461	146.408	209.927	162.879	205.548	160.609	144.544	166.505	134.453	199.526	153.361	205.353	109.293	104.323	107.152	139.578	105.593	103.165	102.495																								44
healthy	127	OD	43	yes	157.53	123.683	148.092	139.359	157.423	162.879	224.086	138.161	104.713	130.103	121.819	149.624	148.398	205.353	100.357	100.15	69.649	98.2218	115.416	103.165	88.5188																								43
healthy	127	OS	43		175.971	196.025	168.918	175.443	157.423	157.609	188.545	156.398	181.97	153.361	153.361	141.254	143.596	172.783	94.1705	83.4586	85.7218	98.2218	98.2261	89.0967	111.813																								43
healthy	128	OD	26	yes	210.07	170.731	202.417	232.041	209.927	162.879	244.295	152.973	131.826	153.361	163.789	158.489	125.893	172.783	112.73	129.361	91.0794	87.8826	135.061	93.786	111.813																								26
healthy	128	OS	26		190.57	187.202	155.582	217.267	249.499	233.888	145.517	138.161	138.038	115.954	153.361	177.828	186.822	105.925	119.603	137.707	107.152	108.561	130.15	103.165	111.813																								26
healthy	129	OD	34	yes	137.324	118.117	110.144	156.364	132.455	99.4444	217.728	109.745	100	87.6712	121.819	118.85	84.8343	172.783	95.5453	133.534	107.152	98.2218	78.5809	84.4074	83.8599																								34
healthy	129	OS	34		118.655	89.6007	96.5646	124.204	111.447	133.706	158.64	94.825	75.8578	76.8625	96.7641	94.4061	114.062	129.569	90.7337	95.9774	96.437	93.0522	90.8592	84.4074	83.8599																								34
healthy	130	OD	45	yes	103.895	112.801	125.633	85.0844	140.304	102.77	79.5086	100	109.648	121.819	80.7501	141.254	103.344	79.4328	83.8599	70.9398	80.3642	108.561	78.5809	89.0967	83.8599																								45
healthy	130	OS	45		90.5688	93.8234	110.144	86.4954	74.485	90.0996	68.8516	85.6431	100	101.658	82.0891	74.9894	84.8343	66.8344	92.1084	79.2857	101.795	98.2218	90.8592	98.4753	88.5188																								45
healthy	131	OS	24	yes	131.959	135.616	121.568	120.185	140.304	185.784	115.588	92.3389	95.4993	90.6031	84.8343	100	130.103	77.1792	81.1104	62.594	91.0794	82.7131	85.9479	84.4074	74.5421																								24
healthy	132	OD	23	yes	188.056	170.731	171.719	196.85	187.098	191.997	194.05	128.142	120.226	117.877	130.103	133.352	143.596	133.352	112.73	121.015	123.225	124.07	110.504	98.4753	102.495	27	yes	283.19	265.937	308.141	290.466	180.576	298.028	225.527	86.7884	95.4993	103.344	90.6031	59.5662	100	59.5662	109.98	116.842	117.867	124.07	108.049	98.4753	97.8365	23
healthy	132	OS	23		146.755	102.875	158.162	139.359	125.046	162.879	158.64	102.239	75.8578	108.571	96.7641	94.4061	121.819	109.018	125.102	104.323	123.225	113.73	144.884	126.611	121.131	27		239.333	183.984	214.589	238.441	227.332	229.072	283.922	72.0597	63.0957	69.6397	73.162	74.9894	74.3753	77.1792	123.728	100.15	128.583	108.561	144.884	126.611	121.131	23
healthy	133	OD	33	yes	119.711	142.007	106.58	107.115	157.423	133.706	115.588	94.825	114.815	84.8343	79.4328	141.254	114.062	97.1628	114.104	129.361	117.867	108.561	103.137	107.854	125.79	36	yes	292.106	278.471	261.409	290.466	191.276	288.384	357.437	117.802	131.826	115.954	114.062	84.1395	125.893	133.352	112.042	121.015	117.867	108.561	100.682	107.854	130.449	33
healthy	133	OS	33		116.057	148.7	115.715	105.368	111.447	113.429	112.309	92.3389	120.226	92.1055	80.7501	94.4061	96.7641	94.4061	92.1084	100.15	85.7218	87.8826	95.7705	84.4074	88.5188	36		302.639	221.197	248.824	325.908	428.213	318.294	283.922	127.576	109.648	112.202	141.254	188.365	143.596	109.018	84.5473	66.7669	85.7218	77.5435	95.7705	84.4074	88.5188	33
healthy	134	OD	46		102.071	107.724	104.841	93.909	99.3274	96.2264	106.026	96.5196	104.713	96.7641	86.2411	105.925	96.7641	105.925	131.976	154.398	128.583	124.07	137.517	131.3	111.813																								46
healthy	134	OS	46	yes	106.221	102.875	115.715	116.296	118.051	81.633	86.679	101.787	104.713	108.571	112.202	112.202	79.4328	89.1251	114.792	121.015	107.152	118.9	117.871	107.854	111.813																								46
healthy	135	OD	35		115.544	112.801	119.585	120.185	99.3274	113.429	103.018	97.3782	100	103.344	95.1856	89.1251	103.344	89.1251	116.167	100.15	123.225	113.73	112.96	131.3	121.131																								35
healthy	135	OS	35	yes	117.089	148.7	117.634	124.204	93.7711	99.4444	106.026	97.3782	125.893	100	96.7641	84.1395	90.6031	91.7276	110.668	87.6316	107.152	118.9	110.504	112.543	130.449																								35
healthy	136	OD	33		206.382	170.731	223.41	196.85	198.184	198.418	211.551	160.609	144.544	172.074	150.859	167.88	163.789	163.117	106.543	91.8045	112.51	103.391	105.593	112.543	116.472																								33
healthy	136	OS	33	yes	215.726	196.025	199.115	193.639	157.423	211.91	345.075	172.4	165.959	163.789	145.977	133.352	180.777	281.838	113.417	108.496	117.867	108.561	112.96	117.233	116.472																								33
healthy	137	OD	39	yes	72.9034	64.9099	83.2783	86.4954	59.1655	55.0095	59.623	61.17	57.544	69.6397	69.6397	53.0884	48.4969	53.0884	134.038	125.188	123.225	129.239	132.605	140.679	153.743	40	yes	62.2854	69.9486	72.4734	57.0101	34.0142	88.2441	40.105	29.2001	38.0189	36.0697	26.827	16.788	45.4091	17.7828	129.227	121.015	123.225	113.73	132.605	135.99	149.084	39
healthy	138	OD	63	yes	108.119	129.512	113.827	95.4663	111.447	125.193	86.679	128.711	165.959	132.26	110.372	141.254	143.596	118.85	103.794	87.6316	117.867	124.07	95.7705	117.233	97.8365																								63
healthy	138	OS	63		97.6497	129.512	87.4904	105.368	140.304	106.207	61.3641	117.802	165.959	103.344	125.893	177.828	125.893	81.7523	102.419	104.323	128.583	103.391	88.4035	112.543	97.8365																								63
healthy	139	OD	43	yes	139.161	135.616	119.585	156.364	140.304	133.706	141.388	124.231	131.826	108.571	130.103	133.352	125.893	133.352	125.102	116.842	117.867	134.409	130.15	107.854	139.766																								43
healthy	139	OS	43		129.643	135.616	153.045	139.359	132.455	96.2264	97.2555	118.85	131.826	138.95	125.893	125.893	90.6031	94.4061	112.042	87.6316	96.437	103.391	135.061	103.165	125.79																								43
healthy	140	OD	29		121.85	112.801	115.715	130.486	118.051	133.706	106.026	94.825	91.2011	92.1055	96.7641	100	110.372	84.1395	145.036	125.188	150.013	160.257	157.162	145.368	130.449																								29
healthy	140	OS	29	yes	143.542	135.616	123.584	128.358	148.617	142.798	211.551	111.706	104.713	98.3687	100	118.85	117.877	163.117	124.415	108.496	139.298	103.391	130.15	131.3	130.449																								29
healthy	141	OD	32	yes	136.114	112.801	125.633	137.086	140.304	157.609	137.377	108.777	95.4993	100	110.372	118.85	125.893	112.202	92.7958	104.323	101.795	93.0522	81.0366	98.4753	93.1777																								32
healthy	141	OS	32		144.179	123.683	127.716	153.813	125.046	133.706	183.195	111.706	100	98.3687	115.954	100	114.062	145.378	105.169	129.361	101.795	108.561	98.2261	98.4753	102.495																								32
healthy	142	OD	43		104.819	102.875	83.2783	137.086	66.3848	84.3629	137.377	97.3782	95.4993	76.8625	121.819	74.9894	82.0891	133.352	88.6715	129.361	80.3642	93.0522	81.0366	75.0288	74.5421																								43
healthy	142	OS	43	yes	116.057	112.801	101.449	128.358	93.7711	113.429	129.692	104.991	109.648	90.6031	115.954	84.1395	103.344	125.893	90.0463	104.323	80.3642	82.7131	93.3148	89.0967	83.8599																								43
healthy	143	OD	32	yes	102.071	135.616	110.144	92.3771	99.3274	102.77	81.8303	78.7325	109.648	86.2411	68.5037	84.1395	84.8343	63.0957	104.481	87.6316	107.152	113.73	105.593	103.165	107.154																								32
healthy	143	OS	32		83.6302	112.801	86.0633	77.0891	83.5736	90.0996	65.0001	65.9524	91.2011	68.5037	59.0784	70.7946	76.8625	51.5822	112.042	112.669	112.51	108.561	105.593	121.922	116.472																								32
healthy	144	OD	36		99.8358	107.724	98.1659	95.4663	88.5256	93.1127	109.122	82.2971	95.4993	80.7501	75.6086	79.4328	79.4328	94.4061	105.856	112.669	107.152	118.9	100.682	98.4753	102.495																								36
healthy	144	OS	36	yes	102.979	112.801	98.1659	101.958	74.485	93.1127	126.013	85.6431	104.713	82.0891	79.4328	66.8344	82.0891	109.018	119.603	133.534	112.51	139.578	115.416	117.233	107.154																								36
healthy	145	OD	42	yes	115.034	123.683	111.97	103.649	125.046	152.509	94.4961	100.444	114.815	98.3687	89.1251	112.202	130.103	89.1251	94.8579	70.9398	91.0794	93.0522	98.2261	103.165	107.154																								42
healthy	145	OS	42		114.019	178.777	103.131	118.224	93.7711	76.4354	137.377	101.337	158.489	90.6031	103.344	94.4061	71.9686	125.893	79.0483	75.1128	80.3642	98.2218	73.6696	70.3395	88.5188																								42
healthy	146	OD	40		106.221	118.117	123.584	100.295	105.213	99.4444	81.8303	92.7487	104.713	112.202	83.4504	100	90.6031	72.8618	88.6715	91.8045	107.152	82.7131	83.4922	84.4074	93.1777																								40
healthy	146	OS	40	yes	146.107	129.512	153.045	164.272	93.7711	138.177	141.388	127.012	120.226	127.98	141.254	84.1395	130.103	129.569	105.856	75.1128	117.867	103.391	98.2261	126.611	125.79																								40
healthy	147	OD	45		129.643	135.616	99.7938	137.086	209.927	117.222	141.388	121.511	138.038	92.1055	127.98	199.526	114.062	137.246	83.8599	70.9398	69.649	67.2044	98.2261	89.0967	88.5188																								45
healthy	147	OS	45	yes	128.5	148.7	115.715	141.67	157.423	93.1127	129.692	121.511	151.356	110.372	130.103	149.624	90.6031	129.569	83.1725	79.2857	69.649	87.8826	88.4035	75.0288	88.5188																								45
healthy	148	OD	48	yes	113.516	148.7	108.347	124.204	83.5736	99.4444	106.026	110.721	151.356	103.344	117.877	94.4061	100	109.018	124.415	141.88	133.94	139.578	112.96	121.922	107.154																								48
healthy	148	OS	48		118.655	123.683	127.716	112.533	99.3274	133.706	100.095	114.714	120.226	125.893	105.058	100	134.453	102.92	89.3589	133.534	85.7218	87.8826	78.5809	75.0288	74.5421																								48
healthy	149	OD	45		125.131	102.875	125.633	120.185	148.617	109.758	141.388	115.734	100	115.954	108.571	141.254	103.344	141.254	118.229	171.09	117.867	129.239	100.682	103.165	93.1777																								44
healthy	149	OS	45	yes	127.932	98.2452	111.97	141.67	148.617	102.77	163.273	119.378	100	105.058	127.98	149.624	96.7641	158.489	118.916	166.917	112.51	129.239	103.137	112.543	93.1777																								44
healthy	150	OD	47	yes	84.7486	74.5266	88.9413	95.4663	99.3274	87.1841	56.2878	81.2111	75.8578	83.4504	87.6712	100	87.6712	59.5662	118.229	87.6316	101.795	118.9	120.327	131.3	153.743	48		130.479	73.2452	156.997	127.63	227.332	164.86	67.3285	77.6935	50.1187	101.658	73.162	141.254	106.8	39.8107	114.104	83.4586	91.0794	113.73	120.327	126.611	149.084	47
healthy	150	OS	47		81.0778	81.7168	125.633	75.8316	111.447	99.4444	27.4103	77.0085	83.1764	114.062	70.7946	125.893	93.6329	28.1838	104.481	104.323	91.0794	87.8826	95.7705	131.3	125.79	48	yes	101.823	101.107	100.701	99.7262	135.413	85.3886	84.7616	60.0961	63.0957	63.0957	59.0784	89.1251	53.5268	50.1187	94.8579	79.2857	85.7218	72.3739	88.4035	126.611	121.131	47
healthy	151	OS	43	yes	130.796	163.046	125.633	107.115	70.3184	157.609	183.195	115.734	144.544	110.372	95.1856	66.8344	138.95	172.783	85.2346	66.7669	107.152	72.3739	85.9479	98.4753	83.8599																								42
healthy	152	OD	38	yes	157.53	148.7	166.162	126.264	176.632	191.997	158.64	130.432	131.826	136.683	100	158.489	169.267	137.246	109.98	62.594	112.51	113.73	120.327	126.611	125.79	39		338.066	319.727	283.815	342.392	480.463	339.938	300.745	149.624	165.959	141.254	148.398	223.872	158.489	122.321	111.355	75.1128	112.51	113.73	120.327	126.611	121.131	38
healthy	152	OS	38		152.722	135.616	148.092	137.086	249.499	138.177	163.273	127.576	125.893	123.839	110.372	223.872	121.819	137.246	122.353	112.669	150.013	113.73	112.96	121.922	130.449	39	yes	262.655	183.984	274.631	238.441	270.184	307.994	238.891	117.802	95.4993	132.26	106.8	125.893	153.361	100	121.666	112.669	144.656	124.07	112.96	121.922	130.449	38
healthy	153	OD	26	yes	220.555	187.202	272.156	220.869	166.751	142.798	258.77	157.789	138.038	199.526	153.361	125.893	117.877	172.783	130.601	154.398	144.656	149.917	108.049	126.611	125.79																								26
healthy	153	OS	26		210.07	187.202	186.437	224.532	235.542	185.784	237.364	150.288	138.038	134.453	158.489	167.88	148.398	167.88	158.097	221.165	166.086	165.426	135.061	140.679	135.108																								26
healthy	154	OD	35		117.609	107.724	131.987	116.296	74.485	138.177	103.018	96.0931	91.2011	106.8	90.6031	70.7946	121.819	86.5964	81.1104	58.4211	96.437	72.3739	78.5809	93.786	93.1777																								35
healthy	154	OS	35	yes	105.751	93.8234	93.4398	120.185	99.3274	96.2264	115.588	83.3977	79.4328	74.3753	90.6031	84.1395	79.4328	94.4061	92.7958	62.594	112.51	93.0522	88.4035	103.165	107.154																								35
healthy	155	OD	35	yes	134.317	129.512	140.962	184.317	62.6713	81.633	149.766	112.7	109.648	115.954	155.904	59.5662	69.6397	129.569	80.423	112.669	85.7218	67.2044	78.5809	75.0288	65.2244																								35
healthy	156	OD	41	yes	129.07	112.801	99.7938	144.02	132.455	138.177	154.14	113.2	104.713	86.2411	123.839	118.85	130.103	141.254	115.479	116.842	117.867	113.73	103.137	117.233	130.449	43		177.892	201.734	139.924	192.541	202.609	144.534	189.758	94.825	120.226	82.0891	101.658	112.202	82.0891	97.1628	115.479	116.842	117.867	113.73	105.593	117.233	130.449	41
healthy	156	OS	41		119.182	107.724	119.585	126.264	105.213	117.222	112.309	107.342	104.713	103.344	114.062	100	106.8	109.018	103.794	108.496	69.649	108.561	122.783	89.0967	107.154	43	yes	306.686	278.471	270.151	295.282	321.114	318.294	318.566	158.489	158.489	148.398	150.859	177.828	186.822	158.489	103.106	108.496	69.649	103.391	120.327	89.0967	107.154	41
healthy	157	OD	50		131.959	148.7	108.347	141.67	125.046	152.509	126.013	131.011	151.356	106.8	134.453	141.254	153.361	137.246	92.7958	100.15	85.7218	77.5435	95.7705	98.4753	93.1777																								50
healthy	157	OS	50	yes	114.019	112.801	129.834	118.224	93.7711	113.429	86.679	112.202	114.815	125.893	114.062	105.925	114.062	89.1251	101.732	91.8045	91.0794	93.0522	110.504	103.165	107.154																								50
healthy	158	OD	45	yes	60.2637	118.117	57.9948	68.7057	33.2712	40.9134	57.9314	55.7383	109.648	53.5268	62.0665	35.4813	38.5225	56.2341	109.293	112.669	112.51	124.07	93.3148	112.543	116.472	45	yes	225.944	160.243	274.631	267.535	191.276	107.498	238.891	118.325	91.2011	158.489	136.683	105.925	57.1667	129.569	109.293	112.669	112.51	124.07	93.3148	112.543	116.472	45
healthy	159	OS	48	yes	130.796	98.2452	119.585	132.65	176.632	106.207	168.041	129.282	100	119.832	127.98	199.526	103.344	172.783	79.7356	79.2857	69.649	118.9	56.48	70.3395	107.154	48	yes	117.324	101.107	66.752	140.867	143.437	91.1951	219.129	72.3795	69.1831	42.5179	87.6712	100	63.0957	129.569	79.7356	79.2857	69.649	118.9	56.48	70.3395	107.154	49
healthy	160	OD	45		186.398	148.7	166.162	187.373	198.184	185.784	230.629	170.88	144.544	148.398	172.074	188.365	169.267	230.409	100.357	104.323	101.795	77.5435	108.049	98.4753	97.8365	45	yes	207.713	167.795	179.075	219.617	202.609	221.659	206.871	111.706	100	105.058	119.832	112.202	125.893	105.925	100.357	104.323	101.795	77.5435	108.049	98.4753	97.8365	45
healthy	160	OS	45	yes	185.574	178.777	183.396	184.317	166.751	205.053	172.947	173.166	173.78	169.267	169.267	167.88	193.07	172.783	101.044	104.323	101.795	82.7131	112.96	89.0967	102.495	45		167.199	110.861	139.924	171.602	180.576	221.659	164.323	89.9179	66.0693	83.4504	90.6031	105.925	125.893	84.1395	101.044	104.323	101.795	82.7131	112.96	89.0967	102.495	45
healthy	161	OD	43	yes	154.764	142.007	150.548	153.813	132.455	173.955	154.14	141.881	138.038	134.453	138.95	133.352	158.489	153.993	88.6715	83.4586	69.649	93.0522	100.682	79.7181	93.1777	43		286.977	192.655	270.151	295.282	151.936	387.742	318.566	150.955	109.648	153.361	158.489	89.1251	220.22	153.993	88.6715	83.4586	69.649	93.0522	100.682	79.7181	93.1777	43
healthy	161	OS	43		158.931	155.708	163.452	164.272	88.5256	157.609	177.998	146.347	151.356	145.977	150.859	89.1251	148.398	172.783	88.6715	66.7669	80.3642	82.7131	98.2261	93.786	97.8365	43	yes	301.302	183.984	308.141	342.392	151.936	214.486	463.126	155.707	104.713	174.927	169.267	84.1395	121.819	237.137	88.6715	66.7669	80.3642	82.7131	98.2261	93.786	97.8365	43
healthy	162	OD	35	yes	175.971	170.731	145.676	153.813	279.943	152.509	258.77	143.778	138.038	121.819	123.839	251.189	130.103	211.349	85.922	100.15	96.437	77.5435	83.4922	84.4074	79.201	35	yes	94.0226	88.0601	114.863	88.881	107.562	118.647	44.9986	38.7669	43.6516	52.6537	36.0697	47.3151	51.7947	16.788	85.922	100.15	96.437	77.5435	83.4922	84.4074	79.201	35
healthy	163	OD	67		117.609	102.875	129.834	118.224	148.617	96.2264	103.018	148.304	138.038	153.361	150.859	211.349	121.819	141.254	107.231	133.534	107.152	108.561	95.7705	103.165	102.495	67	yes	143.194	133.284	114.863	145.578	202.609	149.368	134.338	157.789	158.489	136.683	155.904	237.137	169.267	158.489	107.231	133.534	107.152	108.561	95.7705	103.165	102.495	67
healthy	163	OS	67	yes	90.1687	93.8234	99.7938	89.3879	62.6713	64.8434	109.122	112.7	120.226	117.877	110.372	89.1251	79.4328	158.489	112.042	121.015	112.51	113.73	108.049	112.543	111.813	67		83.4275	69.9486	92.7516	84.602	67.8672	111.093	50.4893	89.9179	79.4328	103.344	92.1055	74.9894	130.103	57.8762	112.042	121.015	112.51	113.73	108.049	112.543	111.813	67
healthy	164	OD	63	yes	40.6351	40.9554	43.1338	42.6432	35.2427	43.6956	30.7549	48.8047	52.4807	50.1187	51.7947	47.3151	51.7947	38.6812	83.1725	70.9398	85.7218	87.8826	76.1253	93.786	88.5188	63		10.5029	13.3284	15.6997	4.83641	34.0142	20.7546	4.12761	9.82444	13.1826	15.8489	4.46684	33.4965	20.6199	3.98107	83.1725	70.9398	85.7218	87.8826	76.1253	93.786	88.5188	63
healthy	164	OS	63		40.2769	51.5598	35.9953	41.9476	41.886	39.5895	35.5152	47.736	63.0957	41.8243	50.1187	47.3151	46.9276	47.3151	94.1705	70.9398	123.225	98.2218	88.4035	98.4753	107.154	63	yes	6.92692	4.02512	10.0701	3.36807	15.1936	15.9525	4.49986	6.39395	4.16869	9.83687	3.11069	14.1254	15.8489	4.21697	94.1705	70.9398	123.225	98.2218	88.4035	98.4753	107.154	63
healthy	165	OS	34	yes	134.914	135.616	134.176	144.02	140.304	138.177	106.026	108.297	109.648	108.571	110.372	118.85	121.819	89.1251	86.6094	91.8045	75.0066	98.2218	81.0366	79.7181	93.1777	34	yes	107.857	80.3118	154.436	115.636	60.4867	79.9518	82.3567	40.8826	34.6737	62.0665	43.2229	25.1189	33.7731	29.8538	86.6094	91.8045	75.0066	98.2218	81.0366	79.7181	93.1777	34
healthy	166	OD	34		139.778	163.046	121.568	124.204	148.617	142.798	172.947	113.2	131.826	101.658	100	118.85	117.877	145.378	85.2346	79.2857	80.3642	87.8826	90.8592	84.4074	83.8599	34	yes	147.049	253.968	179.075	171.602	180.576	114.808	49.0568	55.9857	114.815	75.6086	64.1421	74.9894	46.9276	16.788	85.2346	79.2857	80.3642	87.8826	90.8592	84.4074	83.8599	34
healthy	166	OS	34	yes	93.8347	123.683	101.449	103.649	59.1655	84.3629	72.9313	74.9894	100	83.4504	78.1371	53.0884	71.9686	59.5662	98.2948	95.9774	85.7218	113.73	100.682	89.0967	102.495	34		162.095	253.968	211.088	117.554	191.276	107.498	138.261	61.17	114.815	84.8343	43.9397	84.1395	42.5179	48.6968	98.2948	95.9774	85.7218	113.73	100.682	89.0967	102.495	34
healthy	167	OD	44	yes	154.081	142.007	140.962	169.766	140.304	152.509	154.14	142.51	138.038	125.893	155.904	125.893	143.596	163.117	101.044	66.7669	112.51	113.73	100.682	107.854	111.813	44	yes	207.713	175.703	240.773	189.4	107.562	229.072	206.871	112.202	109.648	141.254	101.658	63.0957	125.893	109.018	101.044	66.7669	112.51	113.73	100.682	107.854	111.813	44
healthy	167	OS	44		163.935	123.683	140.962	161.593	187.098	168.326	217.728	153.652	125.893	130.103	148.398	188.365	158.489	217.52	105.856	83.4586	101.795	103.391	117.871	112.543	111.813	44		185.124	253.968	164.938	174.448	160.938	164.86	189.758	100	144.544	100	95.1856	89.1251	93.6329	97.1628	105.856	83.4586	101.795	103.391	117.871	112.543	111.813	44
healthy	168	OD	48	yes	99.3947	93.8234	88.9413	114.399	88.5256	102.77	91.8151	96.5196	91.2011	83.4504	108.571	94.4061	106.8	97.1628	161.533	137.707	155.371	186.104	152.251	173.504	177.038	48		117.845	116.086	116.767	96.4991	120.687	114.808	134.338	72.0597	72.4436	78.1371	60.0581	79.4328	74.3753	79.4328	161.533	137.707	155.371	186.104	152.251	173.504	177.038	48
healthy	168	OS	48		85.1247	102.875	79.269	86.4954	46.9969	90.0996	97.2555	84.888	104.713	79.4328	86.2411	50.1187	90.6031	100	181.467	150.226	182.159	201.613	169.44	192.261	204.991	48	yes	103.643	92.2103	109.333	123.5	53.9088	91.1951	89.784	63.9395	63.0957	73.162	76.8625	31.6228	61.054	54.6387	181.467	150.226	182.159	201.613	169.44	192.261	204.991	48
healthy	169	OD	47		139.161	112.801	110.144	130.486	222.366	162.879	168.041	135.135	109.648	105.058	125.893	251.189	158.489	172.783	72.1745	70.9398	58.9337	62.0348	81.0366	70.3395	74.5421	47	yes	81.6007	80.3118	46.4859	88.881	113.936	114.808	92.4058	48.1606	50.1187	30.1003	51.7947	79.4328	71.9686	51.5822	72.1745	70.9398	58.9337	62.0348	81.0366	70.3395	74.5421	47
healthy	169	OS	47	yes	140.399	118.117	125.633	141.67	209.927	125.193	154.14	137.55	114.815	123.839	138.95	223.872	125.893	153.993	78.3609	79.2857	80.3642	72.3739	83.4922	79.7181	74.5421	47		112.242	92.2103	76.139	163.341	113.936	79.9518	134.338	65.661	57.544	49.3012	92.1055	74.9894	53.5268	72.8618	78.3609	79.2857	80.3642	72.3739	83.4922	79.7181	74.5421	47
healthy	170	OD	49	yes	129.07	98.2452	117.634	141.67	157.423	129.38	126.013	128.711	109.648	114.062	136.683	177.828	134.453	129.569	76.2988	83.4586	64.2914	72.3739	85.9479	70.3395	74.5421	49		235.131	291.595	225.442	209.044	286.193	221.659	201.001	146.347	208.93	148.398	130.103	188.365	143.596	125.893	76.2988	83.4586	64.2914	72.3739	85.9479	70.3395	74.5421	49
healthy	170	OS	49		105.751	135.616	110.144	97.0494	105.213	78.9915	115.588	106.868	144.544	110.372	98.3687	118.85	82.0891	115.478	82.4851	83.4586	69.649	82.7131	93.3148	79.7181	74.5421	49	yes	229.982	253.968	214.589	212.511	360.296	307.994	134.338	142.51	181.97	143.596	132.26	237.137	206.199	77.1792	82.4851	83.4586	69.649	82.7131	93.3148	79.7181	74.5421	49
healthy	171	OD	56		89.7703	102.875	77.9759	95.4663	66.3848	84.3629	106.026	97.8103	109.648	84.8343	100	74.9894	96.7641	129.569	121.666	175.263	128.583	118.9	95.7705	107.854	121.131	56	yes	49.2565	44.1346	47.2568	47.5752	36.0296	44.2268	60.0066	38.2554	36.3078	40.4709	36.0697	29.8538	36.0697	47.3151	121.666	175.263	128.583	118.9	95.7705	107.854	121.131	56
healthy	171	OS	56	yes	86.6459	98.2452	99.7938	64.3312	132.455	93.1127	72.9313	95.6686	114.815	106.8	70.7946	149.624	103.344	89.1251	88.6715	133.534	91.0794	87.8826	76.1253	79.7181	74.5421	56		28.1939	27.8471	28.3815	40.3601	21.4615	18.8043	18.9758	21.9942	22.9087	23.9096	30.5995	17.7828	16.3789	14.9624	88.6715	133.534	91.0794	87.8826	76.1253	79.7181	74.5421	56
healthy	172	OD	44	yes	113.014	178.777	99.7938	105.368	118.051	138.177	89.2101	104.066	173.78	90.6031	96.7641	112.202	130.103	86.5964	107.231	79.2857	117.867	118.9	103.137	131.3	97.8365	44		79.1102	50.6733	78.6851	115.636	76.1482	55.6782	58.3041	42.5448	31.6228	47.7058	59.0784	42.1697	32.6803	29.8538	107.231	79.2857	117.867	118.9	103.137	131.3	97.8365	44
healthy	172	OS	44		123.479	98.2452	113.827	126.264	166.751	142.798	109.122	114.714	87.0964	106.8	115.954	167.88	134.453	109.018	119.603	108.496	107.152	103.391	132.605	107.854	139.766	44	yes	63.9624	69.9486	77.4016	67.2017	113.936	59.4644	24.5866	33.7945	41.6869	43.9397	34.3332	66.8344	34.9025	12.5893	119.603	108.496	107.152	103.391	132.605	107.854	139.766	44
healthy	173	OD	23		141.022	155.708	143.3	148.836	166.751	113.429	118.964	99.1183	109.648	103.344	103.344	125.893	82.0891	84.1395	92.1084	95.9774	69.649	98.2218	103.137	75.0288	93.1777	23	yes	323.423	221.197	252.95	417.098	381.645	236.732	378.616	90.7178	75.8578	79.4328	115.954	112.202	71.9686	91.7276	92.1084	95.9774	69.649	98.2218	103.137	75.0288	93.1777	23
healthy	173	OS	23	yes	189.728	148.7	155.582	193.639	209.927	179.772	274.103	132.176	114.815	114.062	125.893	158.489	134.453	183.021	96.92	112.669	85.7218	82.7131	108.049	84.4074	93.1777	23		313.552	253.968	274.631	310.217	453.586	221.659	401.05	87.949	83.1764	84.8343	87.6712	133.352	67.3863	100	96.92	112.669	85.7218	82.7131	108.049	84.4074	93.1777	23
healthy	174	OD	53	yes	108.599	170.731	98.1659	95.4663	125.046	96.2264	115.588	113.702	190.546	100	100	141.254	100	129.569	86.6094	75.1128	85.7218	77.5435	83.4922	107.854	97.8365	53		86.054	133.284	89.7502	96.4991	76.1482	48.8138	67.3285	59.303	100	65.2057	65.2057	56.2341	38.5225	45.9727	86.6094	75.1128	85.7218	77.5435	83.4922	107.854	97.8365	53
healthy	174	OS	53		69.1307	74.5266	36.5923	82.3312	74.485	69.2528	129.692	71.4243	79.4328	37.2759	83.4504	84.1395	71.9686	145.378	105.856	100.15	123.225	103.391	98.2261	112.543	111.813	53	yes	70.8199	105.872	54.7961	70.6007	90.5023	94.2447	46.3126	48.5891	75.8578	41.142	47.7058	66.8344	69.6397	31.6228	105.856	100.15	123.225	103.391	98.2261	112.543	111.813	53
healthy	175	OD	47		153.4	112.801	145.676	139.359	132.455	198.418	188.545	146.347	114.815	136.683	132.26	133.352	186.822	193.865	83.8599	87.6316	80.3642	77.5435	85.9479	79.7181	88.5188	47		324.858	291.595	288.522	315.362	404.259	328.938	309.527	185.058	173.78	180.777	177.828	237.137	206.199	172.783	83.8599	87.6316	80.3642	77.5435	85.9479	79.7181	88.5188	47
healthy	175	OS	47	yes	87.4166	85.568	84.6593	79.667	111.447	113.429	70.8621	83.7678	83.1764	79.4328	73.162	112.202	114.062	77.1792	85.922	79.2857	80.3642	98.2218	85.9479	79.7181	88.5188	47	yes	227.954	167.795	194.424	271.971	107.562	221.659	309.527	130.432	104.713	119.832	158.489	63.0957	134.453	172.783	85.922	79.2857	80.3642	98.2218	85.9479	79.7181	88.5188	47
healthy	176	OD	60	yes	106.221	118.117	91.9156	107.115	93.7711	133.706	100.095	122.592	138.038	105.058	123.839	118.85	153.361	122.321	80.423	91.8045	64.2914	77.5435	83.4922	79.7181	79.201	60	yes	46.7075	46.2146	36.3227	49.1662	53.9088	40.0708	55.0426	41.064	41.6869	34.3332	42.5179	53.0884	39.8107	47.3151	80.423	91.8045	64.2914	77.5435	83.4922	79.7181	79.201	60
healthy	176	OS	60		120.775	135.616	113.827	116.296	148.617	96.2264	133.479	139.39	165.959	132.26	132.26	177.828	110.372	163.117	76.2988	75.1128	64.2914	72.3739	85.9479	70.3395	74.5421	60		48.3917	46.2146	38.7927	46.7991	57.1031	47.2342	56.6499	43.1137	43.6516	36.6679	40.4709	56.2341	45.4091	53.0884	76.2988	75.1128	64.2914	72.3739	85.9479	70.3395	74.5421	60
healthy	177	OD	28	yes	216.683	225.067	212.655	243.777	140.304	179.772	237.364	158.489	173.78	158.489	172.074	112.202	134.453	177.828	94.8579	116.842	69.649	108.561	98.2261	75.0288	97.8365	28		98.2796	110.861	144.603	87.4312	64.0707	63.508	80.0201	31.4831	41.6869	50.9498	28.1838	21.1349	20.6199	24.4062	94.8579	116.842	69.649	108.561	98.2261	75.0288	97.8365	28
healthy	177	OS	28		150.707	163.046	180.404	169.766	166.751	60.7148	163.273	111.213	125.893	136.683	121.819	133.352	45.4091	122.321	125.79	112.669	171.444	98.2218	120.327	131.3	135.108	28	yes	62.0102	73.2452	65.6631	62.923	85.4397	45.7058	42.4814	19.5157	27.5423	22.3872	20.2835	28.1838	14.8398	12.2321	125.79	112.669	171.444	98.2218	120.327	131.3	135.108	28
healthy	178	OD	33		117.609	112.801	106.58	120.185	88.5256	96.2264	172.947	94.4061	91.2011	87.6712	92.1055	74.9894	79.4328	149.624	96.92	91.8045	91.0794	98.2218	90.8592	107.854	107.154	33	yes	79.4613	66.8004	70.1282	101.38	57.1031	72.4388	71.318	29.8538	28.8403	29.1263	38.5225	21.1349	28.6512	25.1189	96.92	91.8045	91.0794	98.2218	90.8592	107.854	107.154	33
healthy	178	OS	33	yes	120.775	81.7168	119.585	137.086	83.5736	99.4444	163.273	94.825	63.0957	95.1856	110.372	66.8344	79.4328	129.569	83.8599	91.8045	75.0066	93.0522	81.0366	89.0967	74.5421	33		131.058	116.086	124.708	127.63	160.938	104.019	138.261	48.5891	47.863	50.9498	48.4969	63.0957	41.142	45.9727	83.8599	91.8045	75.0066	93.0522	81.0366	89.0967	74.5421	33
healthy	179	OD	56	yes	133.133	123.683	108.347	146.408	198.184	129.38	129.692	144.416	144.544	115.954	155.904	237.137	134.453	153.993	107.231	100.15	107.152	77.5435	125.238	117.233	93.1777	56	yes	76.3568	121.557	43.5261	93.3765	60.4867	67.8266	103.681	57.239	95.4993	35.4813	68.5037	44.6684	55.3168	81.7523	107.231	100.15	107.152	77.5435	125.238	117.233	93.1777	56
healthy	180	OD	25		120.775	123.683	111.97	110.697	140.304	121.142	133.479	86.0232	91.2011	83.4504	75.6086	105.925	93.6329	91.7276	87.9841	112.669	69.649	93.0522	93.3148	70.3395	74.5421	25	yes	240.395	221.197	204.258	205.634	214.615	318.294	283.922	70.1704	75.8578	64.1421	62.0665	66.8344	100	72.8618	87.9841	112.669	69.649	93.0522	93.3148	70.3395	74.5421	25
healthy	180	OS	25	yes	122.934	170.731	140.962	116.296	99.3274	96.2264	109.122	87.949	125.893	101.658	82.0891	74.9894	74.3753	77.1792	80.423	100.15	75.0066	72.3739	83.4922	70.3395	74.5421	25		185.946	221.197	214.589	136.309	160.938	181.958	189.758	54.0371	72.4436	68.5037	39.8107	50.1187	59.0784	48.6968	80.423	100.15	75.0066	72.3739	83.4922	70.3395	74.5421	25
healthy	181	OD	40	yes	161.771	196.025	150.548	172.581	157.423	113.429	183.195	141.254	173.78	136.683	145.977	141.254	103.344	163.117	104.481	116.842	101.795	98.2218	103.137	103.165	102.495	40	yes	106.906	121.557	92.7516	119.503	101.545	118.647	75.5438	49.4573	63.0957	44.6684	56.2341	47.3151	61.054	34.4747	104.481	116.842	101.795	98.2218	103.137	103.165	102.495	40
healthy	181	OS	40		197.442	155.708	183.396	200.114	166.751	179.772	274.103	165.665	131.826	153.361	163.789	149.624	158.489	244.062	101.732	108.496	96.437	103.391	103.137	98.4753	93.1777	40		133.992	127.286	124.708	106.508	202.609	159.525	126.823	62.2631	69.1831	63.0957	49.3012	100	76.8625	56.2341	101.732	108.496	96.437	103.391	103.137	98.4753	93.1777	40
healthy	182	OD	43		164.662	196.025	180.404	172.581	148.617	102.77	168.041	146.997	181.97	158.489	153.361	133.352	93.6329	163.117	151.223	175.263	150.013	149.917	147.339	145.368	139.766	43		167.941	76.6972	200.926	198.98	90.5023	107.498	232.113	84.888	43.6516	108.571	106.8	47.3151	55.3168	109.018	151.223	175.263	150.013	149.917	147.339	145.368	139.766	43
healthy	182	OS	43	yes	175.971	170.731	230.882	156.364	93.7711	157.609	188.545	159.899	173.78	213.094	136.683	89.1251	143.596	177.828	98.2948	95.9774	80.3642	113.73	100.682	93.786	107.154	43	yes	112.242	80.3118	128.878	150.446	28.6193	70.0948	150.73	56.9861	43.6516	73.162	76.8625	14.9624	38.5225	70.7946	98.2948	95.9774	80.3642	113.73	100.682	93.786	107.154	43
healthy	183	OD	28		101.62	98.2452	99.7938	110.697	105.213	93.1127	89.2101	74.9894	83.1764	73.162	79.4328	79.4328	74.3753	64.9382	129.227	166.917	117.867	134.409	125.238	126.611	102.495	28		117.845	73.2452	128.878	115.636	85.4397	107.498	138.261	37.7505	27.5423	45.4091	37.2759	29.8538	36.0697	39.8107	129.227	166.917	117.867	134.409	125.238	126.611	102.495	28
healthy	183	OS	28	yes	142.908	135.616	158.162	132.65	140.304	129.38	141.388	104.528	104.713	119.832	93.6329	112.202	96.7641	102.92	101.732	100.15	96.437	124.07	95.7705	107.854	93.1777	28	yes	128.757	110.861	120.672	131.898	107.562	107.498	150.73	40.702	43.6516	41.8243	41.8243	35.4813	34.9025	43.401	101.732	100.15	96.437	124.07	95.7705	107.854	93.1777	28
healthy	184	OD	43	yes	102.524	102.875	94.9893	95.4663	105.213	102.77	118.964	91.1204	95.4993	84.8343	83.4504	100	90.6031	112.202	88.6715	100.15	75.0066	77.5435	98.2261	79.7181	88.5188	43		152.352	133.284	124.708	91.8533	180.576	252.83	260.435	77.3502	75.8578	70.7946	45.4091	94.4061	138.95	125.893	88.6715	100.15	75.0066	77.5435	98.2261	79.7181	88.5188	43
healthy	184	OS	43		65.8441	53.9897	71.8202	72.1807	55.8559	46.6669	72.9313	60.6307	52.4807	65.2057	64.1421	56.2341	45.4091	70.7946	127.852	116.842	101.795	144.748	137.517	121.922	130.449	43	yes	157.846	80.3118	144.603	205.634	67.8672	149.368	219.129	80.4951	47.863	80.7501	101.658	35.4813	84.8343	105.925	127.852	116.842	101.795	144.748	137.517	121.922	130.449	43
healthy	185	OS	55	yes	72.2606	89.6007	79.269	68.7057	78.8985	76.4354	48.7432	77.3502	95.4993	84.8343	74.3753	89.1251	82.0891	54.6387	93.4832	104.323	80.3642	87.8826	110.504	75.0288	88.5188	55	yes	43.3206	63.7939	51.3072	26.3171	36.0296	33.9938	63.5622	32.4742	57.544	41.142	19.307	28.1838	26.827	47.3151	93.4832	104.323	80.3642	87.8826	110.504	75.0288	88.5188	55
healthy	186	OD	40		158.229	170.731	158.162	166.996	166.751	185.784	106.026	135.735	158.489	134.453	141.254	149.624	163.789	94.4061	119.603	187.782	107.152	113.73	108.049	103.165	97.8365	40	yes	52.8728	50.6733	56.6286	49.1662	40.4259	63.508	41.2761	23.9247	26.3027	28.1838	21.3094	18.8365	31.6228	18.3021	119.603	187.782	107.152	113.73	108.049	103.165	97.8365	40
healthy	186	OS	40	yes	141.022	142.007	160.785	153.813	166.751	90.0996	118.964	118.325	125.893	132.26	127.98	149.624	76.8625	105.925	109.98	137.707	117.867	103.391	105.593	98.4753	93.1777	40		55.0225	50.6733	53.9023	50.8103	67.8672	42.7957	60.0066	24.8974	25.1189	26.3893	22.7585	35.4813	20.6199	25.8523	109.98	137.707	117.867	103.391	105.593	98.4753	93.1777	40
healthy	187	OD	43	yes	183.125	246.781	183.396	158.957	187.098	205.053	158.64	165.665	239.883	169.267	141.254	167.88	186.822	149.624	82.4851	87.6316	80.3642	72.3739	90.8592	70.3395	79.201	43	yes	81.9629	63.7939	133.188	90.355	60.4867	126.715	21.2911	41.6132	38.0189	73.162	45.4091	31.6228	69.6397	10.292	82.4851	87.6316	80.3642	72.3739	90.8592	70.3395	79.201	43
healthy	188	OD	48	yes	174.419	148.7	148.092	190.48	209.927	157.609	199.717	169.374	151.356	141.254	186.822	199.526	153.361	211.349	142.287	150.226	117.867	124.07	157.162	126.611	158.402	48	yes	80.5239	73.2452	89.7502	75.4016	80.6603	100.653	50.4893	46.6907	43.6516	57.1667	44.6684	47.3151	61.054	29.0068	142.287	150.226	117.867	124.07	157.162	126.611	158.402	48
healthy	188	OS	48		130.218	112.801	125.633	132.65	111.447	117.222	158.64	128.142	114.815	123.839	127.98	125.893	114.062	163.117	148.473	179.436	107.152	124.07	159.617	145.368	149.084	48		62.8395	63.7939	60.4793	58.9166	80.6603	70.0948	46.3126	37.2524	41.6869	37.8941	34.9025	53.0884	45.4091	26.6073	148.473	179.436	107.152	124.07	159.617	145.368	149.084	48
healthy	189	OD	56		125.131	98.2452	158.162	128.358	118.051	109.758	97.2555	138.161	109.648	169.267	143.596	141.254	121.819	115.478	135.413	183.609	128.583	165.426	117.871	107.854	116.472	56	yes	184.306	231.622	197.648	140.867	191.276	181.958	174.06	139.39	190.546	163.789	100	158.489	153.361	133.352	135.413	183.609	128.583	165.426	117.871	107.854	116.472	56
healthy	189	OS	56	yes	145.461	107.724	153.045	137.086	140.304	185.784	133.479	153.652	120.226	153.361	148.398	158.489	193.07	153.993	118.916	137.707	128.583	118.9	105.593	121.922	111.813	56		222.963	265.937	191.252	223.259	160.938	252.83	212.911	173.166	229.087	161.118	169.267	141.254	206.199	163.117	118.916	137.707	128.583	118.9	105.593	121.922	111.813	56
healthy	190	OD	48		79.3024	93.8234	90.4162	85.0844	46.9969	60.7148	75.061	75.9922	95.4993	86.2411	80.7501	47.3151	57.1667	77.1792	114.792	108.496	101.795	144.748	108.049	112.543	121.131	48	yes	51.0326	50.6733	54.7961	56.0801	45.3586	37.5195	41.2761	30.2531	31.6228	35.4813	34.3332	28.1838	22.7585	23.7137	114.792	108.496	101.795	144.748	108.049	112.543	121.131	48
healthy	190	OS	48	yes	81.0778	85.568	84.6593	78.3674	62.6713	76.4354	84.2198	79.0819	87.0964	80.7501	75.6086	70.7946	74.3753	86.5964	131.976	133.534	112.51	160.257	137.517	98.4753	144.425	48		46.2956	101.107	39.436	57.9555	38.1645	25.283	36.7874	27.3236	69.1831	24.306	34.3332	25.1189	16.3789	20.5353	131.976	133.534	112.51	160.257	137.517	98.4753	144.425	48
healthy	191	OS	47	yes	131.376	135.616	131.987	130.486	166.751	125.193	109.122	126.451	144.544	123.839	121.819	177.828	121.819	112.202	109.293	121.015	107.152	103.391	103.137	107.854	116.472	47	yes	86.054	160.243	126.776	47.5752	143.437	149.368	30.9527	48.5891	104.713	75.6086	26.827	84.1395	93.6329	16.788	109.293	121.015	107.152	103.391	103.137	107.854	116.472	47
healthy	192	OD	25	yes	163.21	170.731	174.566	169.766	83.5736	168.326	163.273	115.734	131.826	127.98	115.954	63.0957	130.103	109.018	82.4851	62.594	75.0066	93.0522	83.4922	79.7181	97.8365	25	yes	269.727	192.655	283.815	271.971	107.562	414.108	253.046	78.3846	69.1831	92.1055	76.8625	31.6228	130.103	66.8344	82.4851	62.594	75.0066	93.0522	83.4922	79.7181	97.8365	25
healthy	192	OS	25		196.57	196.025	192.672	161.593	187.098	211.91	251.428	138.161	151.356	141.254	112.202	133.352	153.361	167.88	80.423	70.9398	69.649	77.5435	88.4035	75.0288	88.5188	25		353.372	211.242	407.548	315.362	180.576	414.108	437.219	102.692	75.8578	125.893	96.7641	53.0884	125.893	112.202	80.423	70.9398	69.649	77.5435	88.4035	75.0288	88.5188	25
healthy	193	OD	42	yes	144.819	112.801	136.401	153.813	132.455	125.193	183.195	128.711	104.713	121.819	132.26	125.893	114.062	172.783	124.415	108.496	101.795	129.239	137.517	131.3	130.449	42	yes	31.0787	44.1346	48.8371	18.3271	21.4615	82.6255	11.3031	15.3652	23.9883	26.3893	9.06031	11.2202	42.5179	5.46387	124.415	108.496	101.795	129.239	137.517	131.3	130.449	42
healthy	194	OD	37	yes	199.199	196.025	189.529	193.639	140.304	162.879	298.823	162.757	158.489	161.118	153.361	125.893	138.95	244.062	92.1084	137.707	91.0794	87.8826	78.5809	84.4074	79.201	37	yes	254.639	265.937	207.645	267.535	240.802	207.546	309.527	107.818	131.826	96.7641	112.202	105.925	93.6329	122.321	92.1084	137.707	91.0794	87.8826	78.5809	84.4074	79.201	37
healthy	194	OS	37		152.722	170.731	143.3	153.813	157.423	191.997	115.588	126.451	144.544	119.832	125.893	141.254	163.789	97.1628	65.3007	75.1128	69.649	62.0348	63.847	60.9609	60.5655	37		183.492	183.984	147.001	226.961	135.413	135.332	219.129	76.3295	87.0964	64.1421	95.1856	59.5662	61.054	89.1251	65.3007	75.1128	69.649	62.0348	63.847	60.9609	60.5655	37
healthy	195	OD	52		109.565	98.2452	108.347	110.697	118.051	125.193	91.8151	115.734	104.713	112.202	114.062	133.352	134.453	109.018	107.918	91.8045	101.795	93.0522	122.783	117.233	111.813	52		170.942	139.566	131.015	219.617	160.938	126.715	206.871	119.378	109.648	98.3687	145.977	112.202	100	149.624	107.918	91.8045	101.795	93.0522	122.783	117.233	111.813	52
healthy	195	OS	52	yes	106.221	98.2452	103.131	89.3879	148.617	121.142	109.122	108.777	104.713	101.658	90.6031	167.88	125.893	122.321	101.732	91.8045	117.867	72.3739	100.682	121.922	107.154	52	yes	40.5366	35.0574	44.9817	29.0466	107.562	48.8138	26.804	27.8119	27.5423	32.6803	19.9526	74.9894	36.0697	18.3021	101.732	91.8045	117.867	72.3739	100.682	121.922	107.154	52
healthy	196	OD	34	yes	137.324	148.7	153.045	139.359	148.617	125.193	100.095	108.297	125.893	121.819	106.8	133.352	100	79.4328	109.293	95.9774	85.7218	103.391	127.694	117.233	107.154	34	yes	214.252	201.734	214.589	219.617	202.609	236.732	155.131	86.0232	91.2011	95.1856	86.2411	89.1251	100	59.5662	109.293	95.9774	85.7218	103.391	127.694	117.233	107.154	34
healthy	196	OS	34		130.218	148.7	134.176	107.115	125.046	173.955	115.588	106.395	125.893	110.372	84.8343	112.202	148.398	97.1628	111.355	150.226	85.7218	113.73	103.137	98.4753	116.472	34		177.106	253.968	170.454	136.309	270.184	188.043	142.298	69.5517	114.815	73.162	53.5268	105.925	79.4328	53.0884	111.355	150.226	85.7218	113.73	103.137	98.4753	116.472	34
healthy	197	OD	66	yes	72.9034	89.6007	76.704	64.3312	66.3848	78.9915	65.0001	91.9309	114.815	95.1856	78.1371	94.4061	100	91.7276	91.421	95.9774	85.7218	98.2218	90.8592	98.4753	83.8599	66	yes	35.8098	116.086	43.5261	30.5157	76.1482	74.8612	4.49986	38.939	131.826	50.9498	32.1472	84.1395	87.6712	5.30884	91.421	95.9774	85.7218	98.2218	90.8592	98.4753	83.8599	66
healthy	198	OD	51	yes	117.089	85.568	99.7938	114.399	99.3274	152.509	154.14	123.136	87.0964	105.058	119.832	112.202	158.489	177.828	101.732	158.571	96.437	103.391	88.4035	89.0967	79.201	51		91.9638	73.2452	92.7516	93.3765	101.545	94.2447	73.4005	63.657	57.544	70.7946	63.0957	70.7946	71.9686	48.6968	101.732	158.571	96.437	103.391	88.4035	89.0967	79.201	51
healthy	198	OS	51		150.707	129.512	155.582	139.359	157.423	152.509	158.64	155.019	138.038	158.489	141.254	167.88	158.489	177.828	89.3589	129.361	85.7218	87.8826	83.4922	75.0288	74.5421	51	yes	100.926	80.3118	104.069	106.508	120.687	77.3647	89.784	67.7282	60.256	74.3753	70.7946	84.1395	53.5268	63.0957	89.3589	129.361	85.7218	87.8826	83.4922	75.0288	74.5421	51
healthy	199	OD	53		93.8347	71.1723	91.9156	95.4663	70.3184	96.2264	115.588	99.1183	79.4328	96.7641	100	79.4328	100	129.569	105.856	108.496	112.51	108.561	105.593	84.4074	116.472	53	yes	114.248	101.107	107.549	88.881	180.576	188.043	84.7616	81.9335	79.4328	79.4328	63.0957	149.624	148.398	61.3056	105.856	108.496	112.51	108.561	105.593	84.4074	116.472	53
healthy	199	OS	53	yes	69.4375	93.8234	71.8202	69.8451	88.5256	99.4444	31.6529	73.0233	95.4993	73.162	74.3753	100	103.344	37.5837	116.167	162.744	112.51	113.73	112.96	93.786	102.495	53		84.9184	92.2103	133.188	72.9617	90.5023	111.093	28.3922	59.8306	69.1831	100	51.7947	66.8344	84.8343	19.9526	116.167	162.744	112.51	113.73	112.96	93.786	102.495	53
healthy	200	OS	44	yes	107.166	129.512	86.0633	90.8702	125.046	87.1841	188.545	98.6804	120.226	79.4328	82.0891	125.893	87.6712	172.783	98.9822	112.669	91.0794	98.2218	90.8592	103.165	97.8365	44	yes	88.3709	88.0601	88.2862	103.061	34.0142	94.2447	80.0201	46.2791	52.4807	49.3012	55.3168	18.8365	51.7947	39.8107	98.9822	112.669	91.0794	98.2218	90.8592	103.165	97.8365	44
healthy	201	OD	67	yes	62.1609	64.9099	76.704	54.5749	66.3848	37.0688	72.9313	80.1394	83.1764	93.6329	73.162	100	42.5179	109.018	117.541	108.496	112.51	108.561	125.238	117.233	125.79	67		72.0855	55.5622	65.6631	70.6007	95.8649	65.6318	75.5438	80.1394	66.0693	79.4328	75.6086	118.85	76.8625	86.5964	117.541	108.496	112.51	108.561	125.238	117.233	125.79	67
healthy	201	OS	67		65.2636	85.568	47.6074	57.3352	88.5256	90.0996	70.8621	82.6623	109.648	60.0581	70.7946	118.85	106.8	105.925	132.664	91.8045	144.656	118.9	147.339	150.058	139.766	67	yes	91.5575	101.107	73.6752	93.3765	113.936	104.019	75.5438	100.89	125.893	87.6712	96.7641	141.254	117.877	89.1251	132.664	91.8045	144.656	118.9	147.339	150.058	139.766	67
healthy	202	OD	38	yes	154.764	135.616	148.092	169.766	140.304	179.772	129.692	129.282	109.648	125.893	143.596	125.893	148.398	112.202	115.479	133.534	117.867	113.73	103.137	117.233	121.131	38		213.305	221.197	270.151	226.961	127.838	135.332	184.374	93.1603	109.648	125.893	101.658	63.0957	63.0957	72.8618	115.479	133.534	117.867	113.73	103.137	117.233	121.131	38
healthy	202	OS	38		198.319	170.731	171.719	196.85	176.632	226.32	244.295	165.665	151.356	143.596	161.118	158.489	193.07	211.349	128.539	125.188	128.583	139.578	127.694	121.922	135.108	38	yes	232.028	211.242	252.95	209.044	270.184	200.83	206.871	104.528	109.648	121.819	93.6329	125.893	96.7641	91.7276	128.539	125.188	128.583	139.578	127.694	121.922	135.108	38
healthy	203	OD	45		76.882	56.5342	69.4961	103.649	62.6713	45.1568	106.026	73.3474	52.4807	63.0957	101.658	70.7946	42.5179	109.018	125.102	187.782	117.867	118.9	117.871	103.165	102.495	45	yes	51.2591	26.5937	77.4016	41.7098	42.8213	74.8612	32.7868	28.0593	17.378	45.4091	22.3872	23.7137	43.9397	17.7828	125.102	187.782	117.867	118.9	117.871	103.165	102.495	45
healthy	203	OS	45	yes	108.119	98.2452	106.58	105.368	105.213	106.207	115.588	99.5582	91.2011	96.7641	96.7641	100	103.344	112.202	121.666	179.436	117.867	118.9	108.049	107.854	102.495	45		125.381	110.861	137.642	145.578	170.475	61.4529	109.824	69.5517	72.4436	79.4328	82.0891	94.4061	36.0697	61.3056	121.666	179.436	117.867	118.9	108.049	107.854	102.495	45
healthy	204	OD	41		110.051	112.801	108.347	118.224	118.051	125.193	77.2528	97.3782	104.713	98.3687	103.344	105.925	114.062	68.786	98.9822	104.323	91.0794	108.561	95.7705	98.4753	102.495	41	yes	91.153	76.6972	112.989	90.355	76.1482	104.019	53.4809	44.8666	43.6516	59.0784	44.6684	39.8107	55.3168	25.1189	98.9822	104.323	91.0794	108.561	95.7705	98.4753	102.495	41
healthy	204	OS	41	yes	127.367	142.007	138.663	107.115	140.304	133.706	115.588	112.202	131.826	119.832	95.1856	125.893	121.819	105.925	116.167	116.842	128.583	134.409	105.593	112.543	116.472	41		168.686	146.143	185.064	180.282	303.152	114.808	113.031	81.9335	79.4328	95.1856	90.6031	158.489	61.054	50.1187	116.167	116.842	128.583	134.409	105.593	112.543	116.472	41
healthy	205	OD	45	yes	118.655	78.0389	125.633	118.224	132.455	113.429	126.013	113.2	79.4328	119.832	114.062	125.893	114.062	118.85	104.481	121.015	123.225	98.2218	95.7705	103.165	93.1777	45	yes	231.003	201.734	191.252	250.501	180.576	200.83	300.745	123.682	120.226	108.571	132.26	105.925	114.062	163.117	104.481	121.015	123.225	98.2218	95.7705	103.165	93.1777	45
healthy	205	OS	45		121.311	98.2452	123.584	128.358	93.7711	157.609	100.095	113.2	95.4993	115.954	117.877	100	148.398	94.4061	89.3589	79.2857	85.7218	77.5435	90.8592	103.165	93.1777	45		207.713	201.734	159.601	242.395	255.07	170.373	212.911	112.202	131.826	95.1856	125.893	141.254	103.344	105.925	89.3589	79.2857	85.7218	77.5435	90.8592	103.165	93.1777	45
healthy	206	OD	44	yes	109.081	135.616	103.131	107.115	70.3184	93.1127	141.388	100.444	120.226	96.7641	95.1856	74.9894	87.6712	137.246	87.9841	95.9774	69.649	82.7131	105.593	65.6502	88.5188	44	yes	106.906	160.243	107.549	129.746	64.0707	50.4462	113.031	57.239	95.4993	61.054	71.9686	35.4813	27.7241	59.5662	87.9841	95.9774	69.649	82.7131	105.593	65.6502	88.5188	44
healthy	206	OS	44		102.071	123.683	98.1659	114.399	70.3184	69.2528	122.437	95.6686	125.893	89.1251	105.058	70.7946	67.3863	122.321	81.7978	70.9398	69.649	108.561	85.9479	75.0288	74.5421	44		72.0855	121.557	51.3072	90.355	50.8932	47.2342	84.7616	38.4251	75.8578	29.1263	49.3012	28.1838	26.827	42.1697	81.7978	70.9398	69.649	108.561	85.9479	75.0288	74.5421	44
healthy	207	OD	51		109.565	170.731	103.131	108.891	132.455	102.77	81.8303	111.213	181.97	103.344	108.571	149.624	103.344	89.1251	104.481	91.8045	85.7218	103.391	125.238	98.4753	102.495	51		38.6095	69.9486	55.7048	25.8878	64.0707	70.0948	10.0739	26.6073	54.9541	41.8243	17.7828	44.6684	50.1187	6.8786	104.481	91.8045	85.7218	103.391	125.238	98.4753	102.495	51
healthy	207	OS	51	yes	95.9354	129.512	104.841	87.9297	105.213	106.207	63.1559	96.0931	131.826	100	87.6712	118.85	106.8	70.7946	136.788	175.263	133.94	139.578	127.694	126.611	125.79	51	yes	41.261	84.0968	72.4734	31.0217	38.1645	35.1306	15.073	27.2029	57.544	53.5268	20.9618	26.6073	24.306	9.17276	136.788	175.263	133.94	139.578	127.694	126.611	125.79	51
healthy	208	OD	52		102.524	89.6007	104.841	107.115	93.7711	113.429	86.679	105.925	95.4993	108.571	108.571	105.925	114.062	97.1628	120.978	75.1128	123.225	160.257	105.593	135.99	153.743	52	yes	44.6844	110.861	89.7502	59.8936	6.40707	24.4649	15.5131	30.1194	79.4328	69.6397	39.1613	4.21697	18.0777	10	120.978	75.1128	123.225	160.257	105.593	135.99	153.743	52
healthy	208	OS	52	yes	83.2607	81.7168	86.0633	71.0033	99.3274	106.207	70.8621	84.5129	87.0964	83.4504	71.9686	105.925	110.372	79.4328	120.978	79.2857	117.867	87.8826	142.428	150.058	130.449	52		12.7058	44.1346	12.6776	8.74312	14.3437	15.4363	6.92945	8.56431	33.1131	9.06031	5.81147	10	11.4062	4.73151	120.978	79.2857	117.867	87.8826	142.428	150.058	130.449	52
healthy	209	OD	31		55.6468	81.7168	64.0098	50.2665	35.2427	84.3629	32.5772	43.305	66.0693	50.9498	37.8941	29.8538	69.6397	25.1189	83.8599	62.594	96.437	72.3739	81.0366	98.4753	97.8365	31		39.649	73.2452	48.0404	40.3601	22.7332	55.6782	14.2298	14.063	30.1995	18.3775	13.895	8.41395	22.022	4.86968	83.8599	62.594	96.437	72.3739	81.0366	98.4753	97.8365	31
healthy	209	OS	31	yes	109.565	187.202	115.715	114.399	111.447	93.1127	68.8516	86.4049	151.356	92.1055	87.6712	100	79.4328	53.0884	89.3589	70.9398	96.437	82.7131	90.8592	93.786	107.154	31	yes	111.252	221.197	131.015	111.895	67.8672	77.3647	73.4005	39.6348	91.2011	50.9498	39.1613	25.1189	30.5995	24.4062	89.3589	70.9398	96.437	82.7131	90.8592	93.786	107.154	31
healthy	210	OD	44		143.542	155.708	123.584	137.086	209.927	147.574	141.388	131.592	144.544	114.062	119.832	211.349	148.398	133.352	96.2327	112.669	101.795	87.8826	90.8592	98.4753	83.8599	44	yes	252.394	242.538	252.95	205.634	255.07	307.994	238.891	134.538	144.544	145.977	106.8	141.254	180.777	125.893	96.2327	112.669	101.795	87.8826	90.8592	98.4753	83.8599	44
healthy	210	OS	44	yes	142.276	142.007	138.663	137.086	157.423	129.38	149.766	132.763	138.038	127.98	123.839	149.624	125.893	153.993	100.357	116.842	80.3642	82.7131	115.416	98.4753	93.1777	44		162.095	242.538	149.439	125.548	143.437	229.072	138.261	86.7884	144.544	86.2411	65.2057	89.1251	134.453	70.7946	100.357	116.842	80.3642	82.7131	115.416	98.4753	93.1777	44
healthy	211	OD	32	yes	149.378	163.046	168.918	178.352	74.485	125.193	126.013	115.223	131.826	127.98	134.453	63.0957	103.344	100	125.102	137.707	133.94	108.561	125.238	112.543	125.79	32		89.157	66.8004	73.6752	131.898	64.0707	85.3886	71.318	31.9041	27.5423	28.6512	46.9276	25.1189	33.7731	23.0409	125.102	137.707	133.94	108.561	125.238	112.543	125.79	32
healthy	211	OS	32		151.376	178.777	136.401	169.766	125.046	147.574	137.377	119.907	158.489	106.8	132.26	105.925	117.877	112.202	131.976	137.707	133.94	124.07	127.694	135.99	130.449	32	yes	84.1697	63.7939	124.708	63.9664	64.0707	100.653	61.7588	30.1194	26.3027	48.4969	23.1359	25.1189	38.5225	19.9526	131.976	137.707	133.94	124.07	127.694	135.99	130.449	32
healthy	212	OD	46	yes	158.229	170.731	138.663	153.813	105.213	168.326	211.551	148.962	173.78	127.98	145.977	105.925	158.489	205.353	79.7356	79.2857	85.7218	67.2044	85.9479	79.7181	79.201	46	yes	164.992	127.286	142.245	195.734	160.938	111.093	206.871	93.5737	79.4328	86.2411	105.058	100	69.6397	122.321	79.7356	79.2857	85.7218	67.2044	85.9479	79.7181	79.201	46
healthy	212	OS	46		147.407	178.777	127.716	126.264	198.184	162.879	158.64	140.008	181.97	115.954	121.819	199.526	148.398	167.88	76.9861	58.4211	75.0066	72.3739	88.4035	79.7181	83.8599	46		170.186	183.984	122.673	186.311	214.615	97.3964	275.867	96.9479	125.893	73.162	105.058	125.893	61.054	153.993	76.9861	58.4211	75.0066	72.3739	88.4035	79.7181	83.8599	46
healthy	213	OS	32	yes	153.4	142.007	148.092	151.304	157.423	138.177	172.947	119.378	114.815	117.877	115.954	125.893	110.372	137.246	63.926	75.1128	69.649	67.2044	56.48	60.9609	55.9066	32	yes	310.787	291.595	334.552	365.675	286.193	328.938	164.323	111.213	120.226	132.26	127.98	105.925	130.103	54.6387	63.926	75.1128	69.649	67.2044	56.48	60.9609	55.9066	32
healthy	214	OD	41		107.166	112.801	131.987	98.6588	132.455	121.142	61.3641	93.5737	104.713	110.372	87.6712	118.85	110.372	56.2341	94.1705	87.6316	96.437	77.5435	110.504	79.7181	97.8365	41	yes	72.0855	167.795	81.3164	47.5752	80.6603	72.4388	51.9636	33.7945	83.1764	41.8243	22.3872	42.1697	37.2759	22.3872	94.1705	87.6316	96.437	77.5435	110.504	79.7181	97.8365	41
healthy	214	OS	41	yes	117.609	155.708	108.347	107.115	118.051	157.609	94.4961	99.5582	131.826	90.6031	90.6031	105.925	134.453	86.5964	107.231	91.8045	101.795	103.391	120.327	103.165	116.472	41		75.0163	76.6972	107.549	70.6007	120.687	91.1951	22.5527	34.5511	39.8107	52.6537	33.2222	59.5662	43.9397	10	107.231	91.8045	101.795	103.391	120.327	103.165	116.472	41
healthy	215	OD	73	yes	68.2184	61.9885	90.4162	75.8316	37.3309	48.2275	61.3641	92.3389	83.1764	115.954	103.344	59.5662	63.0957	94.4061	115.479	162.744	85.7218	108.561	117.871	103.165	107.154	73	yes	15.0341	19.2655	15.6997	11.1895	25.507	19.4331	9.51041	19.5157	26.3027	22.022	14.1254	35.4813	26.827	12.9569	115.479	162.744	85.7218	108.561	117.871	103.165	107.154	73
healthy	215	OS	73		56.1418	61.9885	56.1182	58.286	41.886	48.2275	59.623	77.6935	87.0964	74.3753	80.7501	66.8344	61.054	97.1628	84.5473	87.6316	69.649	62.0348	105.593	79.7181	79.201	73		22.1978	35.0574	21.1088	22.3259	16.0938	20.7546	17.406	28.4345	47.863	28.1838	27.7241	21.1349	29.6093	24.4062	84.5473	87.6316	69.649	62.0348	105.593	79.7181	79.201	73
healthy	216	OD	59	yes	68.5212	93.8234	74.2219	59.2526	93.7711	60.7148	54.6908	78.0383	109.648	79.4328	67.3863	118.85	74.3753	66.8344	80.423	87.6316	75.0066	87.8826	76.1253	89.0967	74.5421	59	yes	51.4866	73.2452	46.4859	31.5362	214.615	107.498	23.2113	42.9232	66.0693	42.5179	25.9589	188.365	93.6329	19.3865	80.423	87.6316	75.0066	87.8826	76.1253	89.0967	74.5421	59
healthy	217	OD	45	yes	134.914	155.708	131.987	122.178	140.304	138.177	133.479	126.451	144.544	123.839	112.202	141.254	138.95	129.569	105.169	116.842	117.867	103.391	88.4035	112.543	107.154	45		58.2828	46.2146	55.7048	71.7715	53.9088	37.5195	60.0066	31.6228	27.5423	32.1472	39.1613	31.6228	22.022	31.6228	105.169	116.842	117.867	103.391	88.4035	112.543	107.154	45
healthy	217	OS	45		142.276	129.512	131.987	146.408	176.632	133.706	141.388	135.135	131.826	121.819	143.596	167.88	130.103	137.246	105.169	112.669	117.867	108.561	95.7705	103.165	97.8365	45	yes	29.7326	25.3968	33.4552	17.7341	48.0463	40.0708	30.9527	16.2757	15.1356	19.6271	9.67641	26.6073	23.5195	17.2783	105.169	112.669	117.867	108.561	95.7705	103.165	97.8365	45
healthy	218	OD	31	yes	161.771	170.731	140.962	169.766	140.304	173.955	168.041	127.576	144.544	114.062	130.103	118.85	138.95	133.352	75.6114	62.594	64.2914	67.2044	90.8592	75.0288	74.5421	31		260.34	242.538	283.815	285.727	135.413	207.546	260.435	94.4061	95.4993	115.954	105.058	53.0884	79.4328	84.1395	75.6114	62.594	64.2914	67.2044	90.8592	75.0288	74.5421	31
healthy	218	OS	31		158.931	155.708	136.401	161.593	166.751	152.509	188.545	123.136	131.826	105.058	125.893	141.254	121.819	141.254	76.2988	125.188	69.649	67.2044	76.1253	56.2716	55.9066	31	yes	262.655	350.574	340.1	226.961	240.802	261.285	146.453	93.989	138.038	136.683	80.7501	89.1251	100	48.6968	76.2988	125.188	69.649	67.2044	76.1253	56.2716	55.9066	31
healthy	219	OD	49		126.244	135.616	140.962	126.264	132.455	93.1127	115.588	124.231	131.826	134.453	127.98	149.624	93.6329	115.478	117.541	129.361	139.298	72.3739	120.327	117.233	116.472	49	yes	100.48	96.556	124.708	87.4312	143.437	59.4644	92.4058	61.4415	69.1831	82.0891	52.6537	94.4061	39.8107	53.0884	117.541	129.361	139.298	72.3739	120.327	117.233	116.472	49
healthy	219	OS	49	yes	114.019	129.512	121.568	114.399	99.3274	133.706	79.5086	111.706	125.893	115.954	112.202	112.202	134.453	81.7523	113.417	162.744	112.51	113.73	95.7705	107.854	97.8365	49		88.7631	133.284	107.549	84.602	64.0707	53.8766	75.5438	54.0371	87.0964	69.6397	51.7947	44.6684	34.9025	44.6684	113.417	162.744	112.51	113.73	95.7705	107.854	97.8365	49
healthy	220	OD	41		144.179	98.2452	155.582	139.359	132.455	198.418	122.437	125.336	91.2011	132.26	117.877	118.85	174.927	118.85	98.2948	133.534	101.795	103.391	85.9479	84.4074	88.5188	41	yes	90.7503	66.8004	120.672	68.3162	90.5023	164.86	50.4893	42.3568	34.6737	63.0957	31.6228	47.3151	76.8625	22.3872	98.2948	133.534	101.795	103.391	85.9479	84.4074	88.5188	41
healthy	220	OS	41	yes	158.931	118.117	158.162	132.65	198.184	179.772	194.05	136.943	100	138.95	114.062	177.828	158.489	172.783	78.3609	62.594	85.7218	77.5435	78.5809	75.0288	83.8599	41		177.892	153.031	173.281	145.578	160.938	261.285	169.122	82.6623	75.8578	86.2411	69.6397	79.4328	125.893	77.1792	78.3609	62.594	85.7218	77.5435	78.5809	75.0288	83.8599	41
healthy	221	OD	49	yes	129.643	93.8234	123.584	141.67	132.455	102.77	163.273	132.176	100	125.893	145.977	141.254	103.344	172.783	72.8619	70.9398	58.9337	82.7131	71.2139	79.7181	79.201	49	yes	43.5128	46.2146	61.4823	39.0541	13.5413	35.1306	46.3126	27.2029	34.6737	42.5179	23.5195	8.41395	22.7585	29.0068	72.8619	70.9398	58.9337	82.7131	71.2139	79.7181	79.201	49
healthy	222	OD	48		138.546	148.7	125.633	164.272	111.447	133.706	122.437	135.135	151.356	119.832	158.489	118.85	130.103	129.569	109.293	87.6316	123.225	82.7131	130.15	112.543	102.495	48	yes	47.965	192.655	43.5261	49.9815	45.3586	44.2268	18.9758	29.4599	120.226	29.1263	30.5995	29.8538	29.6093	11.5478	109.293	87.6316	123.225	82.7131	130.15	112.543	102.495	48
healthy	222	OS	48	yes	122.391	118.117	121.568	126.264	176.632	106.207	103.018	119.378	120.226	117.877	121.819	188.365	100	109.018	120.291	95.9774	117.867	139.578	120.327	126.611	125.79	48		47.1229	121.557	35.1474	49.9815	135.413	31.8294	25.3046	28.6875	87.0964	23.5195	29.6093	84.1395	21.3094	14.5378	120.291	95.9774	117.867	139.578	120.327	126.611	125.79	48
healthy	223	OD	54	yes	135.512	170.731	125.633	134.85	111.447	102.77	172.947	140.63	181.97	125.893	136.683	133.352	106.8	199.526	94.1705	116.842	101.795	77.5435	85.9479	89.0967	97.8365	54	yes	170.942	160.243	147.001	189.4	135.413	104.019	260.435	125.336	120.226	115.954	136.683	112.202	84.8343	188.365	94.1705	116.842	101.795	77.5435	85.9479	89.0967	97.8365	54
healthy	223	OS	54		121.85	123.683	108.347	124.204	176.632	81.633	154.14	128.711	138.038	114.062	127.98	199.526	84.8343	177.828	100.357	133.534	96.437	82.7131	103.137	84.4074	88.5188	54		119.95	133.284	122.673	125.548	143.437	52.1332	146.453	88.3393	109.648	95.1856	89.1251	112.202	42.5179	112.202	100.357	133.534	96.437	82.7131	103.137	84.4074	88.5188	54
healthy	224	OD	46		116.057	102.875	125.633	126.264	125.046	84.3629	109.122	112.202	104.713	123.839	115.954	133.352	84.8343	109.018	88.6715	91.8045	69.649	87.8826	93.3148	89.0967	93.1777	46		204.066	278.471	244.765	250.501	60.4867	176.07	138.261	116.764	181.97	155.904	141.254	35.4813	103.344	77.1792	88.6715	91.8045	69.649	87.8826	93.3148	89.0967	93.1777	46
healthy	224	OS	46	yes	115.034	123.683	110.144	100.295	132.455	109.758	133.479	108.777	120.226	106.8	90.6031	141.254	106.8	129.569	104.481	95.9774	80.3642	113.73	112.96	107.854	107.154	46	yes	143.194	160.243	137.642	131.898	135.413	181.958	106.709	83.0292	104.713	89.1251	75.6086	74.9894	110.372	61.3056	104.481	95.9774	80.3642	113.73	112.96	107.854	107.154	46
healthy	225	OD	62		75.5323	85.568	67.2473	86.4954	44.3679	58.7501	100.095	89.9179	109.648	78.1371	105.058	56.2341	65.2057	129.569	112.73	104.323	101.795	129.239	112.96	117.233	111.813	62	yes	63.1183	55.5622	52.158	76.652	18.0576	77.3647	82.3567	58.0045	50.1187	51.7947	69.6397	17.7828	79.4328	77.1792	112.73	104.323	101.795	129.239	112.96	117.233	111.813	62
healthy	225	OS	62	yes	68.5212	53.9897	74.2219	75.8316	39.5429	62.7452	75.061	80.8523	66.0693	84.8343	89.1251	50.1187	74.3753	97.1628	127.852	79.2857	139.298	129.239	130.15	154.747	139.766	62		109.784	63.7939	111.146	110.069	57.1031	118.647	150.73	99.1183	60.256	105.058	98.3687	53.0884	114.062	149.624	127.852	79.2857	139.298	129.239	130.15	154.747	139.766	62
healthy	226	OD	47	yes	119.182	155.708	131.987	105.368	88.5256	147.574	91.8151	114.207	151.356	123.839	100	100	138.95	94.4061	109.293	100.15	101.795	118.9	105.593	103.165	130.449	47	yes	90.7503	146.143	89.7502	80.5289	85.4397	79.9518	75.5438	52.1564	91.2011	55.3168	46.1621	53.0884	48.4969	43.401	109.293	100.15	101.795	118.9	105.593	103.165	130.449	47
healthy	227	OD	61	yes	80.3629	89.6007	74.2219	85.0844	78.8985	67.0119	84.2198	93.989	109.648	83.4504	100	94.4061	79.4328	109.018	95.5453	100.15	101.795	93.0522	90.8592	93.786	93.1777	61		46.7075	35.0574	64.5919	63.9664	20.2609	40.0708	24.5866	42.7336	36.3078	63.0957	56.2341	19.9526	38.5225	23.7137	95.5453	100.15	101.795	93.0522	90.8592	93.786	93.1777	61
healthy	227	OS	61		103.436	142.007	110.144	101.958	105.213	93.1127	77.2528	122.05	173.78	123.839	121.819	141.254	110.372	97.1628	82.4851	112.669	85.7218	77.5435	78.5809	70.3395	69.8832	61	yes	63.6798	116.086	49.647	46.0357	85.4397	72.4388	71.318	58.5205	109.648	46.9276	42.5179	84.1395	71.9686	70.7946	82.4851	112.669	85.7218	77.5435	78.5809	70.3395	69.8832	61
healthy	228	OD	56		91.3745	107.724	101.449	101.958	83.5736	87.1841	56.2878	98.2444	120.226	106.8	112.202	100	93.6329	61.3056	110.668	121.015	112.51	108.561	110.504	107.854	102.495	56	yes	21.8081	33.4795	22.5442	18.94	48.0463	25.283	9.24058	16.4933	28.8403	18.0777	14.5977	35.4813	19.9526	7.07946	110.668	121.015	112.51	108.561	110.504	107.854	102.495	56
healthy	228	OS	56	yes	125.686	107.724	115.715	137.086	148.617	117.222	122.437	135.135	131.826	115.954	145.977	167.88	130.103	145.378	124.415	133.534	117.867	134.409	125.238	117.233	116.472	56		17.5544	26.5937	26.1409	11.0069	13.5413	14.9368	15.5131	12.9282	20.893	20.2835	7.94328	10.5925	12.1819	11.885	124.415	133.534	117.867	134.409	125.238	117.233	116.472	56
healthy	229	OS	43	yes	141.022	129.512	155.582	134.85	99.3274	168.326	126.013	130.432	120.226	141.254	121.819	100	158.489	129.569	81.7978	83.4586	85.7218	62.0348	95.7705	79.7181	65.2244	43	yes	172.462	160.243	128.878	171.602	180.576	221.659	184.374	87.1735	95.4993	70.7946	84.8343	94.4061	121.819	89.1251	81.7978	83.4586	85.7218	62.0348	95.7705	79.7181	65.2244	43
healthy	230	OD	38	yes	170.6	178.777	171.719	146.408	148.617	211.91	172.947	141.881	151.356	143.596	119.832	133.352	180.777	149.624	81.1104	66.7669	85.7218	67.2044	90.8592	89.0967	79.201	38	yes	154.389	201.734	139.924	205.634	95.8649	164.86	87.2367	65.9524	95.4993	68.5037	87.6712	42.1697	74.3753	33.4965	81.1104	66.7669	85.7218	67.2044	90.8592	89.0967	79.201	38
healthy	231	OD	44	yes	156.141	135.616	155.582	137.086	176.632	198.418	149.766	140.63	131.826	141.254	119.832	167.88	186.822	137.246	108.605	125.188	107.152	98.2218	105.593	98.4753	107.154	44	yes	132.224	253.968	120.672	125.548	170.475	118.647	84.7616	68.0287	144.544	67.3863	64.1421	94.4061	67.3863	40.9732	108.605	125.188	107.152	98.2218	105.593	98.4753	107.154	43
healthy	231	OS	44		162.489	170.731	153.045	128.358	222.366	173.955	194.05	147.649	158.489	141.254	115.954	199.526	158.489	188.365	120.291	116.842	128.583	134.409	120.327	117.233	102.495	44		140.058	167.795	188.133	150.446	113.936	139.857	56.6499	72.3795	104.713	106.8	74.3753	63.0957	76.8625	28.1838	120.291	116.842	128.583	134.409	120.327	117.233	102.495	43
healthy	232	OS	32	yes	95.9354	118.117	99.7938	87.9297	78.8985	93.1127	94.4961	75.3222	95.4993	76.8625	67.3863	66.8344	82.0891	74.9894	103.794	70.9398	75.0066	82.7131	142.428	107.854	111.813	32	yes	149.677	69.9486	162.248	152.941	135.413	170.373	146.453	53.324	30.1995	62.0665	54.4145	47.3151	65.2057	50.1187	103.794	70.9398	75.0066	82.7131	142.428	107.854	111.813	32
healthy	233	OD	33	yes	102.071	85.568	96.5646	124.204	93.7711	76.4354	109.122	80.8523	69.1831	78.1371	92.1055	84.1395	65.2057	89.1251	105.169	150.226	107.152	103.391	95.7705	89.0967	88.5188	33		103.185	139.566	120.672	117.554	53.9088	97.3964	58.3041	38.7669	60.256	50.1187	44.6684	19.9526	38.5225	20.5353	105.169	150.226	107.152	103.391	95.7705	89.0967	88.5188	33
healthy	233	OS	33		110.539	148.7	119.585	114.399	93.7711	62.7452	122.437	88.7313	125.893	100	89.1251	74.9894	51.7947	100	93.4832	141.88	91.0794	93.0522	83.4922	79.7181	74.5421	33	yes	124.276	116.086	131.015	145.578	95.8649	63.508	142.298	47.3151	52.4807	54.4145	55.3168	37.5837	25.9589	50.1187	93.4832	141.88	91.0794	93.0522	83.4922	79.7181	74.5421	33
healthy	234	OS	37	yes	91.3745	89.6007	103.131	89.3879	78.8985	78.9915	86.679	78.7325	83.1764	90.6031	74.3753	70.7946	71.9686	74.9894	107.918	83.4586	112.51	129.239	108.049	112.543	111.813	37	yes	73.0495	69.9486	81.3164	91.8533	53.9088	70.0948	38.9672	31.2055	36.3078	37.2759	39.1613	25.1189	31.6228	15.3993	107.918	83.4586	112.51	129.239	108.049	112.543	111.813	37
healthy	235	OD	51	yes	115.544	93.8234	127.716	101.958	105.213	157.609	100.095	116.764	100	121.819	100	118.85	163.789	115.478	82.4851	91.8045	75.0066	77.5435	90.8592	79.7181	74.5421	51	yes	39.649	58.1808	35.1474	33.1312	95.8649	59.4644	18.4374	25.7952	41.6869	24.306	21.3094	63.0957	39.8107	12.9569	82.4851	91.8045	75.0066	77.5435	90.8592	79.7181	74.5421	51
healthy	235	OS	51		139.778	135.616	131.987	137.086	105.213	138.177	172.947	140.008	138.038	127.98	138.95	118.85	134.453	188.365	78.3609	66.7669	64.2914	67.2044	98.2261	75.0288	74.5421	51		20.4066	33.4795	25.7145	23.4551	10.1545	13.0953	12.6823	12.8711	23.9883	17.4927	14.8398	6.68344	8.76712	7.71792	78.3609	66.7669	64.2914	67.2044	98.2261	75.0288	74.5421	51
healthy	236	OD	32	yes	87.8046	98.2452	80.5835	92.3771	66.3848	96.2264	84.2198	68.3306	79.4328	64.1421	67.3863	56.2341	79.4328	68.786	108.605	54.2481	101.795	98.2218	139.972	98.4753	144.425	32		177.106	183.984	204.258	238.441	113.936	149.368	89.784	63.657	79.4328	84.8343	80.7501	42.1697	57.1667	29.8538	108.605	54.2481	101.795	98.2218	139.972	98.4753	144.425	32
healthy	236	OS	32		90.9708	102.875	104.841	95.4663	66.3848	62.7452	89.2101	71.4243	83.1764	83.4504	74.3753	53.0884	51.7947	70.7946	112.73	87.6316	112.51	108.561	117.871	107.854	139.766	32	yes	237.222	201.734	313.251	258.878	120.687	200.83	174.06	84.888	83.1764	121.819	92.1055	50.1187	79.4328	54.6387	112.73	87.6316	112.51	108.561	117.871	107.854	139.766	32
healthy	237	OD	42		202.758	214.937	183.396	184.317	332.712	191.997	205.548	183.426	199.526	169.267	166.505	298.538	174.927	193.865	127.165	112.669	128.583	144.748	122.783	140.679	125.79	42		138.824	211.242	142.245	145.578	85.4397	122.615	103.681	67.7282	114.815	75.6086	70.7946	44.6684	63.0957	48.6968	127.165	112.669	128.583	144.748	122.783	140.679	125.79	42
healthy	237	OS	42	yes	155.451	123.683	150.548	164.272	198.184	157.609	137.377	138.774	109.648	134.453	143.596	188.365	143.596	133.352	118.229	100.15	101.795	113.73	127.694	121.922	130.449	42	yes	138.824	253.968	144.603	119.503	151.936	144.534	82.3567	67.7282	138.038	76.8625	59.0784	74.9894	76.8625	37.5837	118.229	100.15	101.795	113.73	127.694	121.922	130.449	42
healthy	238	OD	31	yes	134.914	102.875	134.176	151.304	140.304	133.706	118.964	104.066	87.0964	103.344	112.202	105.925	110.372	97.1628	94.1705	104.323	96.437	98.2218	90.8592	89.0967	93.1777	31	yes	29.2106	35.0574	36.9251	35.3842	24.0802	30.7994	10.0739	10.2692	14.4544	14.1254	12.1819	8.41395	11.7877	3.44747	94.1705	104.323	96.437	98.2218	90.8592	89.0967	93.1777	31
healthy	238	OS	31		123.479	129.512	125.633	114.399	166.751	138.177	94.4961	96.5196	109.648	100	86.2411	141.254	110.372	74.9894	104.481	100.15	112.51	93.0522	108.049	112.543	97.8365	31		64.2463	84.0968	74.8969	74.1716	80.6603	50.4462	27.5867	22.4866	36.3078	28.6512	25.9589	28.1838	18.6822	8.91251	104.481	100.15	112.51	93.0522	108.049	112.543	97.8365	31
healthy	239	OD	40		106.692	129.512	99.7938	108.891	118.051	102.77	91.8151	91.9309	114.815	83.4504	93.6329	105.925	93.6329	84.1395	120.978	121.015	112.51	124.07	120.327	126.611	121.131																								40
healthy	239	OS	40	yes	74.8663	93.8234	70.6486	83.6965	62.6713	64.8434	66.8981	64.5083	83.1764	61.054	70.7946	59.5662	57.1667	59.5662	109.98	100.15	101.795	87.8826	127.694	117.233	107.154																								40
healthy	240	OD	63		49.158	34.0652	59.9342	48.6399	49.7816	78.9915	26.6326	59.303	39.8107	68.5037	61.054	63.0957	96.7641	35.4813	120.978	125.188	117.867	134.409	122.783	107.854	121.131	63		79.1102	110.861	111.146	55.1653	127.838	85.3886	37.8616	77.3502	120.226	112.202	52.6537	133.352	93.6329	38.6812	120.978	125.188	117.867	134.409	122.783	107.854	121.131	63
healthy	240	OS	63	yes	57.6534	47.0231	60.9281	60.2351	44.3679	73.962	46.0166	68.9385	54.9541	70.7946	68.5037	56.2341	90.6031	66.8344	136.788	141.88	133.94	129.239	139.972	135.99	139.766	63	yes	123.18	160.243	126.776	143.203	135.413	85.3886	77.7498	119.378	165.959	127.98	130.103	141.254	96.7641	81.7523	136.788	141.88	133.94	129.239	139.972	135.99	139.766	63
healthy	241	OD	39	yes	136.114	118.117	119.585	134.85	176.632	138.177	149.766	115.734	104.713	101.658	114.062	158.489	117.877	133.352	74.2366	75.1128	85.7218	62.0348	81.0366	75.0288	69.8832	39	yes	114.755	76.6972	91.2385	113.75	143.437	139.857	130.527	51.0143	39.8107	44.6684	50.1187	70.7946	67.3863	51.5822	74.2366	75.1128	85.7218	62.0348	81.0366	75.0288	69.8832	39
healthy	241	OS	40		148.061	118.117	134.176	126.264	176.632	168.326	199.717	127.576	104.713	117.877	108.571	158.489	143.596	177.828	76.9861	75.1128	85.7218	77.5435	76.1253	70.3395	74.5421	40		173.996	116.086	144.603	186.311	191.276	144.534	238.891	80.1394	63.0957	71.9686	84.8343	94.4061	71.9686	102.92	76.9861	75.1128	85.7218	77.5435	76.1253	70.3395	74.5421	40
healthy	242	OD	32		147.407	187.202	136.401	132.65	235.542	117.222	154.14	116.248	151.356	106.8	103.344	199.526	100	122.321	111.355	121.015	112.51	93.0522	117.871	98.4753	111.813	32		56.0057	69.9486	78.6851	47.5752	42.8213	63.508	28.3922	20.1301	28.8403	31.1069	17.4927	14.9624	25.9589	8.91251	111.355	121.015	112.51	93.0522	117.871	98.4753	111.813	32
healthy	242	OS	32	yes	136.718	135.616	127.716	132.65	198.184	142.798	118.964	105.925	114.815	98.3687	101.658	158.489	117.877	91.7276	119.603	121.015	112.51	103.391	127.694	103.165	135.108	32	yes	30.8047	23.1622	52.158	28.1067	27.0184	31.8294	13.8261	10.926	9.54993	19.6271	10.68	10.5925	11.7877	4.21697	119.603	121.015	112.51	103.391	127.694	103.165	135.108	32
healthy	243	OD	47	yes	43.0429	59.1986	55.2027	44.0692	49.7816	38.3084	20.5548	41.4293	60.256	55.3168	41.142	47.3151	37.2759	20.5353	98.9822	95.9774	96.437	108.561	103.137	93.786	97.8365	47	yes	11.3743	10.1107	14.7001	7.79231	14.3437	11.4808	10.3681	6.3657	6.91831	8.76712	4.25179	8.41395	6.96397	5.62341	98.9822	95.9774	96.437	108.561	103.137	93.786	97.8365	47
healthy	244	OD	47	yes	163.21	142.007	199.115	134.85	166.751	211.91	126.013	156.398	144.544	183.775	127.98	177.828	206.199	129.569	140.912	112.669	155.371	108.561	152.251	168.815	144.425	47	yes	58.8012	53.0615	78.6851	48.3641	50.8932	107.498	26.0435	33.9445	34.6737	50.1187	27.2718	29.8538	65.2057	14.9624	140.912	112.669	155.371	108.561	152.251	168.815	144.425	47
healthy	244	OS	47		169.096	155.708	183.396	161.593	176.632	152.509	163.273	158.489	151.356	166.505	150.859	177.828	153.361	158.489	125.79	87.6316	123.225	124.07	144.884	131.3	130.449	47		107.38	84.0968	147.001	103.061	120.687	77.3647	75.5438	61.7141	54.9541	92.1055	60.0581	70.7946	46.9276	40.9732	125.79	87.6316	123.225	124.07	144.884	131.3	130.449	47
healthy	245	OD	40	yes	122.934	85.568	123.584	126.264	125.046	125.193	129.692	107.818	79.4328	110.372	106.8	112.202	114.062	118.85	130.601	129.361	128.583	134.409	132.605	117.233	139.766	40	yes	345.634	253.968	313.251	336.807	255.07	351.306	463.126	157.789	138.038	150.859	153.361	125.893	169.267	205.353	130.601	129.361	128.583	134.409	132.605	117.233	139.766	40
healthy	245	OS	40		86.2631	93.8234	81.9199	90.8702	70.3184	67.0119	103.018	76.3295	87.0964	71.9686	75.6086	66.8344	63.0957	100	112.042	104.323	107.152	124.07	103.137	112.543	125.79	40		273.334	192.655	240.773	305.157	214.615	261.285	318.566	126.451	100	121.819	141.254	100	125.893	145.378	112.042	104.323	107.152	124.07	103.137	112.543	125.79	40
healthy	246	OD	54	yes	61.3406	74.5266	67.2473	58.286	55.8559	81.633	37.6196	66.5391	91.2011	71.9686	60.0581	66.8344	90.6031	43.401	103.794	91.8045	123.225	98.2218	98.2261	103.165	116.472	54	yes	37.7641	63.7939	32.9095	36.5675	27.0184	27.9052	43.7219	27.2029	47.863	25.5354	25.1189	21.1349	22.7585	32.5462	103.794	91.8045	123.225	98.2218	98.2261	103.165	116.472	54
healthy	247	OD	67		52.3019	59.1986	67.2473	44.0692	39.5429	53.2294	43.4424	65.9524	75.8578	80.7501	55.3168	56.2341	67.3863	61.3056	102.419	95.9774	96.437	103.391	110.504	112.543	88.5188	67		16.7199	13.9566	19.4424	17.4448	6.40707	26.1285	11.3031	17.3934	15.1356	22.022	18.0777	6.68344	28.6512	12.2321	102.419	95.9774	96.437	103.391	110.504	112.543	88.5188	67
healthy	247	OS	67	yes	67.917	56.5342	86.0633	54.5749	78.8985	84.3629	51.6314	85.6431	72.4436	105.058	67.3863	105.925	106.8	74.9894	125.79	112.669	144.656	108.561	127.694	121.922	135.108	67	yes	26.6168	40.2512	27.9185	21.9617	28.6193	29.8028	17.9143	28.5607	45.7088	32.6803	22.022	33.4965	36.0697	19.9526	125.79	112.669	144.656	108.561	127.694	121.922	135.108	67
healthy	248	OD	39	yes	94.2511	74.5266	91.9156	103.649	118.051	90.0996	81.8303	83.0292	69.1831	79.4328	92.1055	112.202	79.4328	74.9894	92.1084	87.6316	101.795	77.5435	98.2261	103.165	74.5421	39		122.636	139.566	126.776	113.75	127.838	221.659	55.0426	55.9857	75.8578	61.054	51.7947	66.8344	106.8	23.7137	92.1084	87.6316	101.795	77.5435	98.2261	103.165	74.5421	39
healthy	248	OS	39		85.1247	61.9885	90.4162	82.3312	125.046	106.207	61.3641	73.6729	54.9541	80.7501	69.6397	112.202	93.6329	54.6387	90.7337	54.2481	75.0066	87.8826	120.327	79.7181	102.495	39	yes	164.263	231.622	159.601	147.992	120.687	181.958	138.261	74.9894	120.226	79.4328	66.287	56.2341	87.6712	63.0957	90.7337	54.2481	75.0066	87.8826	120.327	79.7181	102.495	39
healthy	249	OD	42		106.692	112.801	113.827	120.185	88.5256	113.429	70.8621	94.4061	104.713	101.658	101.658	84.1395	103.344	66.8344	104.481	83.4586	107.152	103.391	110.504	112.543	102.495	42	yes	153.707	121.557	204.258	138.569	227.332	188.043	69.2945	75.3222	63.0957	108.571	66.287	118.85	103.344	33.4965	104.481	83.4586	107.152	103.391	110.504	112.543	102.495	42
healthy	249	OS	42	yes	121.311	129.512	117.634	139.359	125.046	102.77	100.095	108.297	114.815	105.058	119.832	118.85	100	94.4061	90.7337	79.2857	91.0794	87.8826	100.682	89.0967	88.5188	42		166.46	139.566	176.154	147.992	286.193	207.546	100.739	81.2111	75.8578	93.6329	71.9686	149.624	110.372	45.9727	90.7337	79.2857	91.0794	87.8826	100.682	89.0967	88.5188	42
healthy	250	OD	41		131.376	155.708	138.663	132.65	93.7711	113.429	129.692	115.223	151.356	117.877	112.202	89.1251	106.8	118.85	120.291	54.2481	101.795	139.578	142.428	121.922	149.084	41		512.591	367.096	369.251	560.801	404.259	538.766	800.201	240.309	181.97	183.775	268.27	199.526	277.241	365.174	120.291	54.2481	101.795	139.578	142.428	121.922	149.084	41
healthy	250	OS	41	yes	136.718	163.046	143.3	137.086	132.455	113.429	122.437	121.511	151.356	125.893	119.832	125.893	103.344	115.478	122.353	95.9774	123.225	98.2218	137.517	140.679	125.79	41	yes	227.954	305.337	112.989	285.727	160.938	221.659	412.761	105.925	165.959	56.2341	130.103	79.4328	110.372	188.365	122.353	95.9774	123.225	98.2218	137.517	140.679	125.79	41
healthy	251	OD	43	yes	79.3024	59.1986	111.97	66.4825	35.2427	125.193	65.0001	72.3795	54.9541	105.058	58.1147	33.4965	117.877	63.0957	101.732	104.323	112.51	108.561	103.137	93.786	93.1777	43	yes	89.9501	116.086	82.6649	74.1716	76.1482	104.019	92.4058	45.6684	66.0693	44.6684	37.8941	39.8107	59.0784	44.6684	101.732	104.323	112.51	108.561	103.137	93.786	93.1777	43
healthy	252	OD	44	yes	114.525	123.683	110.144	89.3879	140.304	129.38	133.479	103.148	114.815	96.7641	83.4504	133.352	121.819	118.85	96.2327	100.15	101.795	72.3739	103.137	98.4753	93.1777	44	yes	95.28	92.2103	71.2911	131.898	214.615	53.8766	77.7498	49.6768	54.9541	42.5179	66.287	118.85	30.5995	36.5174	96.2327	100.15	101.795	72.3739	103.137	98.4753	93.1777	44
healthy	253	OD	31		117.089	118.117	119.585	124.204	99.3274	87.1841	129.692	93.989	100	95.1856	96.7641	89.1251	79.4328	100	100.357	95.9774	96.437	98.2218	100.682	98.4753	107.154	31	yes	154.389	133.284	156.997	198.98	113.936	107.498	130.527	53.5607	52.4807	58.1147	69.6397	42.1697	41.142	42.1697	100.357	95.9774	96.437	98.2218	100.682	98.4753	107.154	31
healthy	253	OS	31	yes	109.081	118.117	111.97	101.958	125.046	113.429	91.8151	84.888	91.2011	84.8343	78.1371	112.202	93.6329	74.9894	109.293	108.496	123.225	82.7131	112.96	103.165	116.472	31		99.5938	101.107	95.8533	98.0994	135.413	94.2447	75.5438	35.6388	41.6869	37.2759	36.0697	47.3151	36.0697	25.1189	109.293	108.496	123.225	82.7131	112.96	103.165	116.472	31
healthy	254	OD	45		79.6543	78.0389	66.1503	75.8316	105.213	129.38	63.1559	74.6581	75.8578	64.1421	67.3863	105.925	121.819	63.0957	103.794	116.842	80.3642	87.8826	120.327	84.4074	111.813	45	yes	98.2796	116.086	124.708	58.9166	71.8886	144.534	92.4058	54.2769	72.4436	73.162	31.1069	39.8107	87.6712	54.6387	103.794	116.842	80.3642	87.8826	120.327	84.4074	111.813	45
healthy	254	OS	45	yes	98.5184	112.801	101.449	97.0494	111.447	84.3629	86.679	91.9309	109.648	90.6031	90.6031	118.85	79.4328	86.5964	97.6074	100.15	101.795	77.5435	108.049	98.4753	93.1777	45		57.5136	88.0601	61.4823	41.7098	95.8649	91.1951	27.5867	30.5222	50.1187	35.4813	21.6628	56.2341	53.5268	14.1254	103.106	104.323	112.51	77.5435	117.871	98.4753	97.8365	44
healthy	255	OD	34		95.5115	102.875	103.131	101.958	62.6713	109.758	70.8621	77.0085	83.1764	83.4504	82.0891	53.0884	96.7641	56.2341	76.9861	79.2857	69.649	67.2044	85.9479	75.0288	69.8832	34		308.047	242.538	340.1	325.908	180.576	363.054	238.891	122.05	109.648	143.596	127.98	74.9894	158.489	91.7276	76.9861	79.2857	69.649	67.2044	85.9479	75.0288	69.8832	34
healthy	255	OS	34	yes	65.8441	42.8856	99.7938	52.8089	41.886	102.77	47.3603	53.324	38.0189	78.1371	42.5179	37.5837	84.8343	39.8107	86.6094	83.4586	80.3642	87.8826	90.8592	84.4074	88.5188	34	yes	94.4399	80.3118	149.439	67.2017	71.8886	144.534	51.9636	37.5837	38.0189	65.2057	26.3893	26.6073	63.0957	19.9526	86.6094	83.4586	80.3642	87.8826	90.8592	84.4074	88.5188	34
healthy	256	OD	19		111.03	81.7168	138.663	103.649	132.455	106.207	89.2101	73.3474	57.544	92.1055	65.2057	94.4061	76.8625	59.5662	87.9841	100.15	80.3642	87.8826	88.4035	89.0967	74.5421	19		112.242	105.872	95.8533	136.309	85.4397	94.2447	113.031	26.9631	28.8403	25.9589	32.6803	22.3872	23.5195	24.4062	87.9841	100.15	80.3642	87.8826	88.4035	89.0967	74.5421	19
healthy	256	OS	19	yes	125.131	135.616	123.584	146.408	125.046	106.207	97.2555	81.9335	95.4993	83.4504	90.6031	89.1251	76.8625	61.3056	98.9822	129.361	107.152	93.0522	95.7705	79.7181	88.5188	19	yes	91.9638	139.566	78.6851	121.485	71.8886	55.6782	77.7498	21.9942	41.6869	20.9618	29.1263	18.8365	14.3596	15.3993	98.9822	129.361	107.152	93.0522	95.7705	79.7181	88.5188	19
healthy	257	OD	67		61.0696	74.5266	59.9342	57.3352	78.8985	53.2294	56.2878	75.9922	91.2011	70.7946	74.3753	105.925	65.2057	77.1792	84.5473	100.15	75.0066	82.7131	90.8592	70.3395	79.201	67	yes	7.84127	12.1557	6.25018	7.17715	7.18886	10.0653	6.73285	8.41395	13.8038	6.96397	7.68625	8.41395	11.7877	7.49894	84.5473	100.15	75.0066	82.7131	90.8592	70.3395	79.201	67
healthy	257	OS	67	yes	80.0078	93.8234	80.5835	75.8316	83.5736	106.207	54.6908	101.337	125.893	95.1856	98.3687	118.85	125.893	79.4328	85.922	104.323	91.0794	67.2044	95.7705	70.3395	69.8832	67		11.5776	15.3031	9.27516	9.18533	16.0938	15.4363	10.9824	12.3682	18.197	10.5058	9.67641	17.7828	16.3789	12.9569	85.922	104.323	91.0794	67.2044	95.7705	70.3395	69.8832	67
healthy	258	OD	28		73.5519	98.2452	129.834	86.4954	24.9499	60.7148	31.6529	54.5178	75.8578	95.1856	63.0957	17.7828	50.1187	24.4062	68.0502	45.9023	69.649	72.3739	56.48	89.0967	83.8599	28		171.7	146.143	240.773	140.867	202.609	181.958	100.739	54.0371	50.1187	82.0891	45.4091	70.7946	61.054	29.0068	68.0502	45.9023	69.649	72.3739	56.48	89.0967	83.8599	28
healthy	258	OS	28	yes	85.5025	93.8234	103.131	80.9881	118.051	73.962	56.2878	63.657	72.4436	75.6086	60.0581	94.4061	61.054	40.9732	79.0483	70.9398	69.649	129.239	44.2018	84.4074	116.472	28	yes	109.784	76.6972	207.645	67.2017	101.545	176.07	56.6499	33.6452	28.8403	69.6397	20.2835	31.6228	59.0784	15.8489	79.0483	70.9398	69.649	129.239	44.2018	84.4074	116.472	28
healthy	259	OD	32	yes	157.53	148.7	180.404	137.086	140.304	173.955	145.517	124.231	120.226	141.254	106.8	125.893	138.95	118.85	135.413	171.09	144.656	113.73	147.339	107.854	116.472
healthy	260	OD	53		105.284	85.568	115.715	112.533	111.447	121.142	70.8621	110.721	95.4993	117.877	119.832	125.893	121.819	81.7523	112.73	133.534	112.51	113.73	105.593	112.543	102.495	53	yes	44.0947	31.9727	43.5261	43.8194	48.0463	44.2268	41.2761	31.344	25.1189	33.7731	30.1003	35.4813	33.7731	29.8538	112.73	133.534	112.51	113.73	105.593	112.543	102.495	53
healthy	260	OS	53	yes	112.018	102.875	115.715	105.368	166.751	121.142	86.679	119.907	114.815	119.832	110.372	188.365	134.453	102.92	137.475	154.398	144.656	134.409	137.517	117.233	125.79	53		49.2565	35.0574	60.4793	49.9815	50.8932	52.1332	30.0745	35.4813	27.5423	46.9276	35.4813	37.5837	42.5179	21.1349	137.475	154.398	144.656	134.409	137.517	117.233	125.79	53
healthy	261	OD	46	yes	114.525	129.512	117.634	101.958	105.213	142.798	97.2555	109.745	120.226	112.202	95.1856	118.85	138.95	100	105.856	133.534	96.437	51.6957	144.884	93.786	69.8832	46		32.1994	55.5622	48.0404	26.3171	25.507	97.3964	5.34809	17.8617	34.6737	29.1263	14.5977	14.1254	57.1667	2.90068	105.856	133.534	96.437	51.6957	144.884	93.786	69.8832	46
healthy	261	OS	46		91.3745	129.512	104.841	74.5945	88.5256	106.207	66.8981	86.0232	131.826	95.1856	68.5037	89.1251	103.344	68.786	93.4832	104.323	117.867	77.5435	90.8592	89.0967	83.8599	46	yes	57.0066	101.107	65.6631	48.3641	90.5023	91.1951	16.9122	30.9303	60.256	39.1613	25.5354	56.2341	53.5268	8.65964	93.4832	104.323	117.867	77.5435	90.8592	89.0967	83.8599	46
healthy	262	OD	39		119.182	98.2452	140.962	118.224	125.046	113.429	94.4961	102.239	83.1764	123.839	96.7641	112.202	103.344	86.5964	109.98	108.496	112.51	129.239	108.049	107.854	97.8365	39		174.769	133.284	147.001	186.311	151.936	214.486	174.06	76.6682	66.0693	71.9686	80.7501	66.8344	106.8	68.786	109.98	108.496	112.51	129.239	108.049	107.854	97.8365	39
healthy	262	OS	39	yes	89.7703	71.1723	84.6593	87.9297	125.046	90.0996	91.8151	77.6935	66.0693	71.9686	75.6086	112.202	82.0891	81.7523	116.854	146.053	112.51	108.561	120.327	103.165	97.8365	39	yes	191.8	201.734	191.252	212.511	127.838	181.958	155.131	85.6431	100	90.6031	96.7641	59.5662	87.6712	66.8344	116.854	146.053	112.51	108.561	120.327	103.165	97.8365	39
healthy	263	OD	39		71.9414	56.5342	87.4904	68.7057	52.7314	90.0996	56.2878	62.817	50.1187	78.1371	58.1147	47.3151	84.8343	50.1187	124.415	100.15	96.437	124.07	139.972	131.3	139.766	39	yes	190.109	305.337	248.824	209.044	143.437	261.285	50.4893	86.7884	165.959	125.893	93.6329	70.7946	130.103	20.5353	124.415	100.15	96.437	124.07	139.972	131.3	139.766	39
healthy	263	OS	39	yes	60.7998	40.9554	65.0713	69.8451	55.8559	58.7501	53.1391	52.1564	38.0189	56.2341	56.2341	50.1187	55.3168	47.3151	97.6074	87.6316	112.51	93.0522	100.682	103.165	93.1777	39		165.724	192.655	182.045	163.341	127.838	181.958	106.709	78.0383	95.4993	96.7641	78.1371	63.0957	90.6031	45.9727	97.6074	87.6316	112.51	93.0522	100.682	103.165	93.1777	39
healthy	264	OD	37		113.014	102.875	125.633	122.178	83.5736	84.3629	118.964	96.5196	95.4993	103.344	98.3687	79.4328	79.4328	109.018	96.2327	79.2857	96.437	77.5435	115.416	93.786	102.495	37	yes	183.492	133.284	188.133	205.634	80.6603	194.331	195.299	78.7325	63.0957	89.1251	87.6712	35.4813	90.6031	79.4328	96.2327	79.2857	96.437	77.5435	115.416	93.786	102.495	37
healthy	264	OS	37	yes	90.9708	74.5266	101.449	85.0844	55.8559	90.0996	112.309	77.0085	60.256	84.8343	71.9686	53.0884	82.0891	97.1628	103.794	83.4586	128.583	72.3739	117.871	126.611	88.5188	37		136.992	116.086	164.938	150.446	76.1482	114.808	113.031	59.8306	57.544	73.162	67.3863	33.4965	55.3168	50.1187	103.794	83.4586	128.583	72.3739	117.871	126.611	88.5188	37
healthy	265	OD	52	yes	95.9354	112.801	80.5835	93.909	125.046	78.9915	115.588	99.1183	120.226	83.4504	93.6329	141.254	84.8343	125.893	122.353	125.188	133.94	108.561	117.871	131.3	125.79	52	yes	100.036	153.031	40.0899	110.069	191.276	118.647	155.131	66.5391	109.648	28.1838	73.162	133.352	87.6712	102.92	122.353	125.188	133.94	108.561	117.871	131.3	125.79	52
healthy	265	OS	52		111.03	98.2452	113.827	132.65	99.3274	93.1127	94.4961	113.702	100	112.202	136.683	112.202	96.7641	105.925	67.3629	45.9023	69.649	72.3739	63.847	75.0288	83.8599	52		137.6	116.086	111.146	150.446	227.332	42.7957	318.566	94.4061	87.0964	82.0891	103.344	158.489	32.6803	211.349	67.3629	45.9023	69.649	72.3739	63.847	75.0288	83.8599	52
healthy	266	OD	41	yes	150.041	123.683	174.566	141.67	157.423	133.706	141.388	135.735	114.815	155.904	125.893	149.624	130.103	133.352	93.4832	125.188	80.3642	87.8826	98.2261	84.4074	83.8599	41		170.186	192.655	135.396	205.634	202.609	135.332	146.453	83.0292	104.713	74.3753	96.7641	105.925	69.6397	68.786	93.4832	125.188	80.3642	87.8826	98.2261	84.4074	83.8599	41
healthy	266	OS	41		152.722	142.007	143.3	141.67	166.751	173.955	158.64	134.538	120.226	123.839	125.893	149.624	158.489	153.993	108.605	108.496	69.649	129.239	120.327	98.4753	111.813	41	yes	165.724	153.031	142.245	186.311	270.184	114.808	155.131	81.5715	83.1764	75.6086	92.1055	149.624	61.054	70.7946	108.605	108.496	69.649	129.239	120.327	98.4753	111.813	41
healthy	267	OS	48	yes	68.8253	112.801	87.4904	68.7057	111.447	23.3888	61.3641	67.131	109.648	83.4504	67.3863	118.85	22.7585	64.9382	137.475	112.669	107.152	149.917	144.884	154.747	144.425	48	yes	14.9016	58.1808	20.4258	12.1485	10.1545	7.99518	8.47616	8.95206	36.3078	13.4453	7.19686	6.68344	5.35268	4.86968	137.475	112.669	107.152	149.917	144.884	154.747	144.425	48
healthy	268	OD	31		98.5184	118.117	93.4398	98.6588	78.8985	90.0996	106.026	77.6935	100	71.9686	75.6086	66.8344	76.8625	86.5964	94.8579	108.496	75.0066	87.8826	103.137	98.4753	88.5188	31		113.743	127.286	109.333	127.63	120.687	97.3964	80.0201	41.2463	54.9541	43.2229	46.1621	47.3151	36.0697	27.3842	94.8579	108.496	75.0066	87.8826	103.137	98.4753	88.5188	31
healthy	268	OS	31	yes	97.2183	71.1723	87.4904	92.3771	99.3274	84.3629	158.64	75.9922	57.544	67.3863	69.6397	84.1395	74.3753	125.893	104.481	104.323	80.3642	103.391	125.238	98.4753	97.8365	31	yes	106.434	127.286	128.878	103.061	80.6603	104.019	65.4183	38.0863	50.1187	49.3012	38.5225	31.6228	39.8107	21.1349	104.481	104.323	80.3642	103.391	125.238	98.4753	97.8365	31
healthy	269	OD	36	yes	102.979	102.875	127.716	98.6588	70.3184	125.193	70.8621	83.7678	91.2011	105.058	79.4328	63.0957	106.8	54.6387	122.353	146.053	112.51	129.239	117.871	112.543	111.813	36		108.816	192.655	91.2385	155.477	113.936	65.6318	65.4183	43.8842	95.4993	39.1613	62.0665	50.1187	28.6512	24.4062	122.353	146.053	112.51	129.239	117.871	112.543	111.813	35
healthy	269	OS	36		108.599	85.568	110.144	108.891	118.051	162.879	75.061	89.5206	75.8578	87.6712	89.1251	105.925	143.596	63.0957	103.106	116.842	91.0794	93.0522	110.504	103.165	93.1777	36	yes	116.289	139.566	86.846	152.941	95.8649	88.2441	116.332	46.8979	66.0693	39.1613	60.0581	42.1697	37.2759	43.401	103.106	116.842	91.0794	93.0522	110.504	103.165	93.1777	35
healthy	270	OD	70	yes	80.0078	71.1723	113.827	80.9881	46.9969	125.193	36.5522	106.395	100	141.254	108.571	66.8344	163.789	56.2341	81.1104	66.7669	80.3642	67.2044	90.8592	84.4074	83.8599	70	yes	5.19446	18.3984	9.90587	1.74448	5.39088	15.9525	1.46453	6.22631	23.9883	12.1819	2.06199	7.07946	20.6199	1.88365	81.1104	66.7669	80.3642	67.2044	90.8592	84.4074	83.8599	70
healthy	270	OS	70		38.362	34.0652	36.5923	36.776	49.7816	45.1568	33.5285	51.2407	47.863	45.4091	50.1187	74.9894	57.1667	51.5822	76.9861	50.0752	69.649	72.3739	93.3148	89.0967	79.201	70		6.01176	9.6556	7.74016	3.77903	4.53586	13.5332	2.83922	7.39998	12.5893	10.1658	4.54091	6.30957	17.4927	3.65174	76.9861	50.0752	69.649	72.3739	93.3148	89.0967	79.201	70
healthy	271	OD	32	yes	155.451	155.708	143.3	158.957	176.632	168.326	137.377	121.511	131.826	110.372	121.819	149.624	138.95	109.018	117.541	154.398	123.225	124.07	105.593	112.543	102.495	32		736.993	637.939	513.072	754.016	806.603	826.255	978.811	269.631	263.027	199.526	291.263	316.228	316.228	325.462	117.541	154.398	123.225	124.07	105.593	112.543	102.495	32
healthy	271	OS	32		146.755	123.683	153.045	144.02	157.423	157.609	129.692	116.248	100	121.819	110.372	133.352	134.453	105.925	109.98	162.744	107.152	113.73	93.3148	98.4753	88.5188	32	yes	590.622	483.926	539.023	460.357	604.867	521.332	1036.81	214.175	190.546	216.628	169.267	237.137	206.199	334.965	109.98	162.744	107.152	113.73	93.3148	98.4753	88.5188	32
healthy	272	OD	44		89.3736	93.8234	108.347	83.6965	59.1655	96.2264	72.9313	84.5129	95.4993	101.658	76.8625	59.5662	93.6329	72.8618	104.481	104.323	128.583	113.73	85.9479	107.854	107.154																								44
healthy	272	OS	44	yes	143.542	129.512	143.3	141.67	105.213	138.177	172.947	135.735	125.893	134.453	134.453	112.202	134.453	163.117	99.6695	125.188	107.152	103.391	88.4035	93.786	93.1777																								44
healthy	273	OD	24		95.5115	102.875	98.1659	107.115	52.7314	78.9915	103.018	69.5517	75.8578	71.9686	75.6086	44.6684	63.0957	72.8618	122.353	162.744	139.298	118.9	98.2261	107.854	121.131																								24
healthy	273	OS	24	yes	107.166	98.2452	119.585	108.891	70.3184	96.2264	112.309	74.9894	72.4436	84.8343	74.3753	56.2341	69.6397	77.1792	83.1725	75.1128	107.152	87.8826	73.6696	84.4074	83.8599																								24
healthy	274	OD	36	yes	106.221	93.8234	115.715	141.67	105.213	56.849	94.4961	87.5604	83.1764	95.1856	114.062	94.4061	50.1187	77.1792	84.5473	104.323	96.437	82.7131	71.2139	65.6502	93.1777	38		56.7547	63.7939	56.6286	65.0272	45.3586	55.6782	36.7874	24.6779	31.6228	25.9589	28.6512	22.3872	25.9589	14.9624	81.1104	91.8045	85.7218	82.7131	71.2139	70.3395	93.1777	36
healthy	274	OS	36		99.8358	98.2452	103.131	82.3312	99.3274	99.4444	122.437	83.7678	87.0964	86.2411	68.5037	89.1251	87.6712	102.92	101.732	108.496	101.795	93.0522	108.049	93.786	97.8365	38	yes	53.1075	46.2146	91.2385	46.0357	21.4615	59.4644	31.8566	23.7137	23.9883	43.9397	20.9618	10	27.7241	13.3352	96.92	104.323	96.437	87.8826	100.682	89.0967	97.8365	36
healthy	275	OS	51	yes	81.0778	93.8234	69.4961	83.6965	62.6713	99.4444	79.5086	82.6623	100	67.3863	86.2411	70.7946	103.344	86.5964	107.231	91.8045	85.7218	113.73	117.871	107.854	111.813	53	yes	91.153	110.861	81.3164	111.895	71.8886	50.4462	100.739	64.7945	87.0964	60.0581	78.1371	63.0957	39.8107	68.786	100.357	75.1128	64.2914	103.391	117.871	107.854	111.813	51
healthy	276	OD	27	yes	113.516	129.512	99.7938	108.891	105.213	113.429	133.479	85.6431	104.713	74.3753	80.7501	94.4061	90.6031	97.1628	94.8579	95.9774	107.152	67.2044	108.049	93.786	88.5188																								27
healthy	276	OS	27		120.775	93.8234	117.634	128.358	118.051	125.193	118.964	89.1251	72.4436	86.2411	90.6031	94.4061	100	91.7276	93.4832	58.4211	112.51	67.2044	115.416	103.165	83.8599																								27
healthy	277	OD	51		62.1609	81.7168	73.0111	58.286	46.9969	71.5687	41.0123	63.0957	87.0964	74.3753	59.0784	50.1187	74.3753	42.1697	93.4832	95.9774	101.795	103.391	90.8592	93.786	83.8599	54		46.0911	55.5622	60.4793	35.3842	36.0296	70.0948	24.5866	33.4965	45.7088	46.9276	25.1189	25.1189	57.1667	18.3021	94.1705	95.9774	101.795	103.391	90.8592	93.786	83.8599	53
healthy	277	OS	51	yes	80.0078	81.7168	80.5835	82.3312	78.8985	71.5687	75.061	80.8523	87.0964	79.4328	82.0891	89.1251	74.3753	79.4328	96.92	87.6316	112.51	103.391	95.7705	93.786	97.8365	54	yes	30.2639	36.7096	38.7927	28.5727	21.4615	30.7994	17.406	22.1898	28.8403	30.1003	20.9618	16.788	24.306	12.9569	98.9822	95.9774	107.152	103.391	95.7705	98.4753	97.8365	51
healthy	278	OD	53		106.692	129.512	88.9413	110.697	140.304	96.2264	106.026	109.26	138.038	87.6712	108.571	158.489	103.344	122.321	103.794	108.496	123.225	108.561	93.3148	107.854	93.1777																								53
healthy	278	OS	53	yes	82.5266	93.8234	79.269	85.0844	74.485	84.3629	72.9313	86.7884	104.713	83.4504	86.2411	89.1251	87.6712	81.7523	83.1725	95.9774	96.437	93.0522	71.2139	79.7181	69.8832																								53
healthy	279	OD	50	yes	83.2607	107.724	79.269	75.8316	88.5256	121.142	57.9314	84.1395	109.648	79.4328	74.3753	94.4061	121.819	66.8344	83.8599	100.15	91.0794	93.0522	68.7583	84.4074	79.201	53	yes	43.1292	50.6733	57.5676	26.3171	64.0707	67.8266	23.8891	30.1194	39.8107	42.5179	18.3775	50.1187	50.1187	16.3117	81.1104	83.4586	91.0794	93.0522	68.7583	84.4074	79.201	51
healthy	280	OD	55		98.5184	102.875	99.7938	87.9297	118.051	96.2264	97.2555	106.395	120.226	106.8	92.1055	133.352	103.344	115.478	99.6695	133.534	96.437	108.561	90.8592	93.786	83.8599																								55
healthy	280	OS	55	yes	113.014	129.512	110.144	97.0494	140.304	125.193	106.026	121.511	138.038	112.202	105.058	158.489	143.596	125.893	88.6715	121.015	96.437	98.2218	71.2139	84.4074	79.201
healthy	281	OD	44	yes	123.479	123.683	123.584	110.697	166.751	157.609	94.4961	116.764	114.815	115.954	106.8	158.489	148.398	97.1628	101.732	95.9774	85.7218	134.409	90.8592	103.165	111.813																								44
healthy	281	OS	44		154.081	148.7	134.176	148.836	140.304	249.793	133.479	143.778	144.544	125.893	138.95	133.352	235.195	129.569	92.1084	79.2857	107.152	93.0522	85.9479	98.4753	93.1777																								45
healthy	282	OD	43	yes	60.5311	56.5342	56.1182	61.234	44.3679	69.2528	66.8981	55.0028	57.544	49.3012	54.4145	44.6684	63.0957	64.9382	94.8579	83.4586	117.867	118.9	83.4922	98.4753	83.8599																								43
healthy	282	OS																																															43
healthy	283	OD	29	yes	141.648	142.007	117.634	141.67	157.423	125.193	188.545	106.395	104.713	92.1055	103.344	125.893	100	141.254	98.2948	116.842	101.795	108.561	83.4922	98.4753	88.5188																								29
healthy	283	OS	29		122.391	129.512	91.9156	105.368	166.751	157.609	158.64	94.825	109.648	71.9686	78.1371	141.254	130.103	122.321	98.2948	108.496	112.51	108.561	81.0366	98.4753	97.8365																								29
healthy	284	OD	47	yes	79.6543	102.875	80.5835	83.6965	62.6713	71.5687	68.8516	75.6565	95.4993	74.3753	78.1371	63.0957	74.3753	70.7946	140.912	133.534	139.298	144.748	135.061	150.058	144.425																								47
healthy	284	OS	47		98.0831	107.724	77.9759	100.295	78.8985	99.4444	133.479	94.4061	109.648	75.6086	90.6031	84.1395	100	137.246	118.229	125.188	144.656	87.8826	117.871	112.543	121.131																								47
healthy	285	OD	38	yes	106.692	112.801	103.131	108.891	111.447	96.2264	103.018	92.3389	100	92.1055	89.1251	100	90.6031	91.7276	107.918	108.496	107.152	124.07	95.7705	107.854	116.472																								38
healthy	285	OS	38		103.895	102.875	119.585	107.115	83.5736	81.633	97.2555	88.3393	91.2011	101.658	89.1251	74.9894	74.3753	84.1395	98.2948	100.15	112.51	103.391	93.3148	98.4753	93.1777																								38
healthy	286	OD	32	yes	105.284	85.568	110.144	98.6588	93.7711	90.0996	137.377	84.1395	69.1831	86.2411	78.1371	79.4328	76.8625	115.478	72.1745	87.6316	75.0066	77.5435	66.3026	70.3395	69.8832																								32
healthy	286	OS	32		100.724	107.724	108.347	108.891	70.3184	96.2264	84.2198	79.4328	91.2011	86.2411	79.4328	59.5662	84.8343	68.786	74.2366	75.1128	85.7218	77.5435	68.7583	75.0288	69.8832																								32
healthy	287	OD	53	yes	110.539	112.801	81.9199	110.697	118.051	121.142	149.766	113.702	114.815	83.4504	114.062	133.352	121.819	167.88	93.4832	95.9774	85.7218	93.0522	95.7705	89.0967	93.1777																								53
healthy	287	OS	53		95.0895	102.875	87.4904	73.3777	264.283	106.207	81.8303	98.6804	114.815	86.2411	76.8625	298.538	106.8	94.4061	82.4851	66.7669	96.437	67.2044	85.9479	98.4753	74.5421																								53
healthy	288	OD	48	yes	97.6497	78.0389	94.9893	137.086	52.7314	49.8402	145.517	96.0931	79.4328	93.6329	132.26	59.5662	48.4969	149.624	70.1124	75.1128	75.0066	67.2044	68.7583	65.6502	69.8832																								48
healthy	288	OS	48		98.5184	102.875	96.5646	122.178	49.7816	99.4444	86.679	97.8103	100	95.1856	119.832	53.0884	103.344	91.7276	76.2988	66.7669	91.0794	82.7131	76.1253	70.3395	69.8832																								48
healthy	289	OD	50		84.0014	89.6007	69.4961	82.3312	99.3274	109.758	77.2528	85.6431	87.0964	71.9686	83.4504	112.202	114.062	81.7523	92.7958	91.8045	101.795	72.3739	98.2261	98.4753	83.8599																								50
healthy	289	OS	50	yes	80.0078	78.0389	77.9759	79.667	78.8985	96.2264	66.8981	78.7325	83.1764	76.8625	75.6086	79.4328	96.7641	70.7946	76.9861	79.2857	69.649	62.0348	85.9479	79.7181	74.5421																								50
healthy	290	OD	43	yes	84.7486	123.683	77.9759	72.1807	66.3848	90.0996	100.095	78.7325	120.226	74.3753	65.2057	59.5662	87.6712	97.1628	113.417	125.188	101.795	124.07	105.593	117.233	111.813																								43
healthy	290	OS	52		101.171	98.2452	99.7938	92.3771	105.213	93.1127	118.964	103.606	109.648	98.3687	96.7641	118.85	100	118.85	67.3629	58.4211	53.5761	51.6957	78.5809	75.0288	69.8832																								52
healthy	291	OS	56	yes	62.7138	85.568	61.9385	63.2818	74.485	53.2294	50.1665	67.4289	95.4993	65.2057	65.2057	100	55.3168	59.5662	64.6134	75.1128	75.0066	41.3565	68.7583	70.3395	51.2477	58	yes	62.5618	36.7096	61.4823	52.5095	90.5023	65.6318	75.5438	51.2407	33.1131	52.6537	42.5179	74.9894	57.1667	66.8344	65.3007	79.2857	80.3642	36.187	68.7583	70.3395	51.2477	56
healthy	292	OD	48		144.819	135.616	155.582	124.204	198.184	121.142	158.64	141.254	138.038	148.398	119.832	199.526	121.819	167.88	80.423	83.4586	75.0066	103.391	68.7583	84.4074	83.8599																								48
healthy	292	OS	48	yes	112.515	93.8234	125.633	120.185	88.5256	125.193	86.679	110.232	104.713	117.877	119.832	89.1251	121.819	89.1251	95.5453	75.1128	85.7218	108.561	93.3148	107.854	102.495																								48
healthy	293	OD	49		100.279	129.512	87.4904	122.178	78.8985	76.4354	100.095	100.89	138.038	87.6712	117.877	89.1251	79.4328	105.925	84.5473	91.8045	91.0794	98.2218	73.6696	84.4074	79.201																								49
healthy	293	OS	49	yes	92.5964	93.8234	98.1659	92.3771	111.447	76.4354	81.8303	93.5737	100	100	90.6031	118.85	79.4328	86.5964	89.3589	108.496	96.437	87.8826	78.5809	79.7181	93.1777																								49
healthy	294	OD	28		152.722	112.801	140.962	151.304	157.423	233.888	133.479	116.248	91.2011	103.344	112.202	133.352	193.07	105.925	87.9841	70.9398	112.51	87.8826	76.1253	93.786	97.8365																								28
healthy	294	OS	28	yes	148.061	129.512	134.176	146.408	125.046	173.955	168.041	110.721	104.713	100	106.8	100	134.453	129.569	84.5473	45.9023	101.795	93.0522	83.4922	93.786	93.1777																								28
healthy	295	OD	29	yes	151.376	102.875	136.401	156.364	148.617	142.798	211.551	116.248	83.1764	103.344	121.819	125.893	114.062	158.489	107.918	108.496	107.152	108.561	112.96	89.0967	116.472																								29
healthy	295	OS	29		154.081	148.7	138.663	156.364	125.046	147.574	194.05	117.282	120.226	105.058	115.954	105.925	117.877	149.624	96.2327	108.496	112.51	113.73	78.5809	107.854	79.201																								29
healthy	296	OD	37		101.171	112.801	111.97	120.185	93.7711	62.7452	84.2198	84.888	91.2011	95.1856	96.7641	79.4328	57.1667	77.1792	107.918	141.88	96.437	103.391	115.416	89.0967	88.5188	39	yes	167.941	211.242	114.863	209.044	160.938	139.857	179.143	77.0085	114.815	57.1667	93.6329	79.4328	69.6397	77.1792	104.481	129.361	85.7218	98.2218	115.416	89.0967	93.1777	37
healthy	296	OS	37	yes	105.751	112.801	101.449	120.185	125.046	90.0996	84.2198	91.1204	104.713	87.6712	100	112.202	82.0891	74.9894	98.2948	125.188	91.0794	87.8826	100.682	79.7181	93.1777	39		183.492	160.243	179.075	216.035	191.276	159.525	134.338	86.4049	83.1764	90.6031	105.058	94.4061	79.4328	59.5662	104.481	146.053	96.437	98.2218	103.137	79.7181	97.8365	37
healthy	297	OD	51	yes	115.034	107.724	108.347	120.185	99.3274	121.142	115.588	117.282	114.815	110.372	117.877	112.202	125.893	125.893	136.1	191.955	112.51	139.578	130.15	121.922	116.472																								51
healthy	297	OS	51		115.034	98.2452	119.585	126.264	99.3274	142.798	81.8303	118.85	104.713	123.839	127.98	112.202	148.398	89.1251	150.535	196.128	160.728	160.257	132.605	135.99	130.449																								51
healthy	298	OD	46		90.5688	85.568	103.131	89.3879	83.5736	73.962	86.679	85.2647	87.0964	93.6329	80.7501	89.1251	71.9686	89.1251	105.856	87.6316	112.51	87.8826	115.416	107.854	116.472																								46
healthy	298	OS	46	yes	81.4376	81.7168	79.269	85.0844	70.3184	81.633	77.2528	77.6935	83.1764	74.3753	76.8625	74.9894	82.0891	79.4328	107.918	70.9398	117.867	98.2218	112.96	131.3	116.472																								46
healthy	299	OD	45	yes	97.6497	81.7168	90.4162	112.533	105.213	81.633	100.095	92.3389	83.1764	83.4504	103.344	112.202	79.4328	100	81.7978	87.6316	91.0794	72.3739	83.4922	79.7181	74.5421																								45
healthy	299	OS	45		106.221	102.875	96.5646	112.533	125.046	102.77	100.095	100.444	104.713	89.1251	103.344	133.352	100	100	74.924	62.594	91.0794	56.8652	78.5809	75.0288	83.8599																								45
healthy	300	OD	54	yes	94.2511	98.2452	98.1659	93.909	83.5736	102.77	77.2528	101.787	109.648	103.344	103.344	94.4061	110.372	89.1251	81.1104	70.9398	69.649	77.5435	90.8592	84.4074	83.8599	56	yes	74.3549	116.086	107.549	49.9815	67.8672	111.093	33.7442	58.0045	100	90.6031	37.2759	53.0884	90.6031	29.0068	81.7978	75.1128	75.0066	77.5435	90.8592	84.4074	83.8599	54
healthy	300	OS	54		50.7056	35.6707	58.9565	59.2526	52.7314	56.849	29.8823	53.7984	38.0189	62.0665	65.2057	59.5662	59.0784	32.5462	70.7997	50.0752	64.2914	67.2044	83.4922	75.0288	74.5421	57		131.058	183.984	139.924	117.554	151.936	144.534	75.5438	104.528	151.356	123.839	90.6031	133.352	117.877	63.0957	71.4871	58.4211	64.2914	67.2044	83.4922	75.0288	74.5421	54
healthy	301	OD	41	yes	125.131	118.117	113.827	120.185	118.051	133.706	145.517	112.202	109.648	103.344	106.8	105.925	125.893	133.352	107.231	129.361	112.51	129.239	88.4035	107.854	93.1777	43		155.763	183.984	164.938	143.203	160.938	104.019	159.661	78.7325	109.648	87.6712	71.9686	89.1251	59.0784	74.9894	108.605	137.707	112.51	129.239	88.4035	107.854	93.1777	41
healthy	301	OS	41		63.8345	71.1723	66.1503	66.4825	66.3848	58.7501	50.1665	56.7344	66.0693	59.0784	58.1147	59.5662	55.3168	45.9727	83.1725	100.15	96.437	87.8826	66.3026	79.7181	88.5188	43	yes	146.4	146.143	167.673	138.569	107.562	97.3964	164.323	72.7007	83.1764	90.6031	67.3863	56.2341	53.5268	77.1792	81.1104	91.8045	91.0794	87.8826	66.3026	79.7181	88.5188	41
healthy	302	OD	22	yes	107.166	112.801	99.7938	95.4663	132.455	106.207	118.964	73.9998	75.8578	70.7946	64.1421	94.4061	82.0891	81.7523	81.7978	83.4586	101.795	67.2044	76.1253	89.0967	83.8599																								22
healthy	302	OS	22		98.9556	98.2452	98.1659	90.8702	105.213	109.758	94.4961	67.131	66.0693	66.287	61.054	74.9894	84.8343	63.0957	74.2366	66.7669	85.7218	82.7131	73.6696	70.3395	74.5421																								22
healthy	303	OD	41	yes	102.524	135.616	115.715	98.6588	93.7711	102.77	70.8621	90.7178	125.893	101.658	84.8343	84.1395	96.7641	66.8344	94.1705	87.6316	101.795	108.561	88.4035	93.786	97.8365	42	yes	196.964	242.538	191.252	198.98	170.475	154.363	184.374	96.9479	138.038	105.058	98.3687	94.4061	76.8625	81.7523	92.1084	70.9398	101.795	108.561	88.4035	93.786	97.8365	41
healthy	304	OD	46	yes	82.162	85.568	90.4162	82.3312	55.8559	73.962	81.8303	79.0819	87.0964	84.8343	75.6086	63.0957	74.3753	84.1395	79.7356	95.9774	80.3642	82.7131	73.6696	65.6502	83.8599	50		69.5766	92.2103	86.846	52.5095	67.8672	70.0948	50.4893	42.7336	66.0693	57.1667	31.6228	44.6684	45.4091	30.7256	75.6114	95.9774	75.0066	77.5435	66.3026	56.2716	83.8599	46
healthy	304	OS	46		67.917	64.9099	62.9656	68.7057	74.485	73.962	63.1559	65.0821	66.0693	57.1667	64.1421	84.1395	74.3753	64.9382	80.423	75.1128	85.7218	93.0522	76.1253	65.6502	93.1777	50	yes	58.2828	42.1482	97.4428	50.8103	50.8932	59.4644	30.0745	36.9239	31.6228	66.287	31.1069	33.4965	41.142	18.8365	104.481	158.571	107.152	103.391	88.4035	75.0288	102.495	46
healthy	305	OD	23		109.081	98.2452	103.131	116.296	83.5736	93.1127	137.377	78.3846	72.4436	76.8625	80.7501	63.0957	71.9686	97.1628	85.922	112.669	64.2914	108.561	83.4922	93.786	55.9066
healthy	305	OS	23	yes	102.071	102.875	99.7938	112.533	105.213	81.633	97.2555	71.4243	75.8578	73.162	74.3753	74.9894	61.054	68.786	105.856	146.053	112.51	113.73	88.4035	93.786	88.5188
healthy	306	OD	32	yes	125.686	112.801	113.827	137.086	83.5736	138.177	141.388	97.8103	91.2011	87.6712	101.658	74.9894	114.062	115.478	92.1084	87.6316	69.649	98.2218	95.7705	103.165	97.8365
healthy	306	OS	32		125.686	107.724	113.827	141.67	125.046	117.222	129.692	99.5582	91.2011	89.1251	108.571	112.202	96.7641	105.925	99.6695	112.669	107.152	98.2218	90.8592	98.4753	102.495
healthy	307	OS	54	yes	72.2606	89.6007	67.2473	85.0844	93.7711	64.8434	47.3603	77.0085	95.4993	70.7946	90.6031	105.925	69.6397	54.6387	86.6094	87.6316	85.7218	67.2044	108.049	84.4074	69.8832	56	yes	43.8999	42.1482	48.8371	54.2654	57.1031	63.508	12.6823	34.3984	36.3078	41.142	41.8243	47.3151	55.3168	9.71628	87.2968	95.9774	85.7218	62.0348	105.593	84.4074	65.2244	54
healthy	308	OD	59		107.641	135.616	98.1659	128.358	83.5736	76.4354	112.309	124.231	158.489	106.8	148.398	105.925	93.6329	141.254	90.0463	95.9774	96.437	98.2218	81.0366	89.0967	83.8599	61		65.3943	73.2452	64.5919	68.3162	90.5023	52.1332	46.3126	59.5662	69.1831	64.1421	61.054	84.1395	50.1187	44.6684	90.0463	100.15	96.437	98.2218	81.0366	89.0967	83.8599	59
healthy	308	OS	59	yes	93.0073	93.8234	75.4527	107.115	111.447	64.8434	118.964	105.925	109.648	82.0891	121.819	158.489	69.6397	149.624	95.5453	79.2857	107.152	87.8826	93.3148	98.4753	111.813	61	yes	82.6919	88.0601	74.8969	60.8868	127.838	94.2447	89.784	75.9922	83.1764	74.3753	54.4145	118.85	93.6329	89.1251	98.2948	87.6316	112.51	87.8826	93.3148	98.4753	116.472	59
healthy	309	OD	23		129.07	112.801	136.401	148.836	88.5256	147.574	97.2555	93.1603	91.2011	98.3687	105.058	66.8344	114.062	68.786	103.794	87.6316	91.0794	98.2218	117.871	107.854	111.813																								23
healthy	309	OS	23	yes	116.057	102.875	111.97	108.891	105.213	129.38	129.692	81.9335	79.4328	83.4504	73.162	74.9894	96.7641	89.1251	101.044	70.9398	80.3642	87.8826	122.783	121.922	107.154																								23
healthy	310	OD	40		141.022	155.708	134.176	126.264	132.455	147.574	158.64	124.783	151.356	115.954	110.372	118.85	134.453	149.624	60.4891	50.0752	69.649	56.8652	54.0244	65.6502	69.8832																								40
healthy	310	OS	40	yes	106.692	81.7168	90.4162	101.958	125.046	125.193	133.479	93.989	75.8578	76.8625	89.1251	112.202	117.877	125.893	79.7356	45.9023	69.649	98.2218	73.6696	98.4753	97.8365																								40
healthy	311	OD	41	yes	106.221	102.875	101.449	110.697	93.7711	133.706	86.679	93.5737	95.4993	87.6712	95.1856	84.1395	130.103	79.4328	126.477	129.361	123.225	113.73	135.061	126.611	121.131	44		180.271	221.197	170.454	158.055	191.276	181.958	164.323	93.1603	125.893	95.1856	80.7501	105.925	96.7641	86.5964	123.04	129.361	123.225	103.391	132.605	126.611	111.813	41
healthy	311	OS	41		81.4376	81.7168	81.9199	64.3312	88.5256	102.77	86.679	72.7007	83.1764	73.162	56.2341	79.4328	93.6329	79.4328	111.355	91.8045	96.437	113.73	132.605	103.165	111.813	44	yes	88.7631	88.0601	118.704	84.602	38.1645	63.508	92.4058	45.871	52.4807	66.287	43.2229	21.1349	34.9025	45.9727	112.73	95.9774	101.795	113.73	132.605	107.854	111.813	41
healthy	312	OD	43	yes	101.171	74.5266	108.347	103.649	93.7711	113.429	89.2101	91.1204	72.4436	100	90.6031	94.4061	103.344	79.4328	155.347	212.82	176.801	170.596	125.238	135.99	135.108																								43
healthy	312	OS	43		120.242	102.875	129.834	110.697	118.051	121.142	122.437	107.818	91.2011	117.877	98.3687	112.202	117.877	109.018	150.535	204.474	150.013	160.257	122.783	145.368	139.766																								43
healthy	313	OD	28	yes	134.914	118.117	119.585	146.408	125.046	106.207	183.195	99.1183	91.2011	87.6712	105.058	100	82.0891	137.246	116.854	121.015	112.51	113.73	112.96	107.854	135.108
healthy	313	OS	28		131.376	135.616	106.58	144.02	118.051	133.706	149.766	98.2444	109.648	80.7501	103.344	94.4061	106.8	112.202	109.293	83.4586	96.437	108.561	112.96	117.233	135.108
healthy	314	OD	58	yes	114.525	89.6007	108.347	120.185	88.5256	129.38	126.013	129.856	104.713	119.832	136.683	105.925	143.596	158.489	76.2988	66.7669	85.7218	67.2044	78.5809	79.7181	74.5421	60	yes	77.7213	88.0601	84.0357	60.8868	90.5023	88.2441	61.7588	65.661	79.4328	76.8625	50.1187	84.1395	79.4328	53.0884	77.6735	66.7669	80.3642	72.3739	83.4922	84.4074	79.201	59
healthy	314	OS	58		57.9093	74.5266	60.9281	57.3352	52.7314	43.6956	56.2878	64.5083	83.1764	64.1421	66.287	63.0957	46.9276	70.7946	75.6114	75.1128	85.7218	62.0348	78.5809	79.7181	69.8832	60		68.3551	66.8004	73.6752	63.9664	64.0707	45.7058	77.7498	58.5205	69.1831	67.3863	52.6537	56.2341	42.5179	66.8344	70.7997	58.4211	80.3642	56.8652	76.1253	79.7181	65.2244	59
healthy	315	OD	52		78.952	102.875	81.9199	71.0033	74.485	90.0996	63.1559	82.2971	109.648	86.2411	71.9686	84.1395	93.6329	70.7946	90.7337	116.842	85.7218	72.3739	93.3148	89.0967	79.201																								52
healthy	315	OS	52	yes	73.227	81.7168	69.4961	82.3312	62.6713	73.962	59.623	75.6565	87.0964	70.7946	83.4504	70.7946	74.3753	68.786	81.7978	121.015	58.9337	77.5435	85.9479	79.7181	55.9066																								52
healthy	316	OD	53	yes	92.5964	135.616	99.7938	90.8702	52.7314	62.7452	112.309	96.0931	144.544	101.658	92.1055	63.0957	63.0957	129.569	99.6695	83.4586	112.51	103.391	88.4035	121.922	102.495	55	yes	64.8178	46.2146	60.4793	65.0272	48.0463	91.1951	60.0066	47.3151	38.0189	46.9276	46.9276	35.4813	71.9686	44.6684	103.794	95.9774	112.51	108.561	93.3148	121.922	102.495	53
healthy	316	OS	53		98.5184	142.007	96.5646	112.533	62.6713	99.4444	72.9313	103.148	158.489	96.7641	115.954	70.7946	106.8	84.1395	114.792	100.15	144.656	103.391	105.593	121.922	125.79	54		80.5239	73.2452	58.5223	98.0994	60.4867	72.4388	103.681	56.4837	54.9541	44.6684	67.3863	42.1697	55.3168	74.9894	111.355	104.323	139.298	98.2218	100.682	117.233	121.131	53
healthy	317	OD	51	yes	91.3745	102.875	71.8202	110.697	88.5256	67.0119	112.309	93.989	114.815	73.162	110.372	94.4061	69.6397	125.893	92.7958	121.015	96.437	98.2218	81.0366	79.7181	88.5188																								51
healthy	318	OD	61	yes	110.051	102.875	104.841	116.296	93.7711	106.207	115.588	126.451	120.226	115.954	134.453	118.85	117.877	149.624	92.1084	79.2857	107.152	93.0522	85.9479	93.786	102.495	62	yes	63.6798	55.5622	62.5018	55.1653	71.8886	44.2268	92.4058	56.9861	52.4807	58.1147	50.1187	66.8344	43.9397	84.1395	91.421	79.2857	107.152	93.0522	85.9479	93.786	102.495	61
healthy	319	OD	48	yes	113.014	98.2452	110.144	120.185	132.455	102.77	106.026	112.202	100	108.571	114.062	149.624	103.344	115.478	116.854	91.8045	117.867	103.391	130.15	112.543	135.108	49	yes	111.252	84.0968	142.245	84.602	85.4397	118.647	116.332	71.1088	63.0957	100	52.6537	59.5662	76.8625	72.8618	119.603	112.669	117.867	108.561	125.238	117.233	135.108	48
healthy	319	OS	49		109.565	118.117	90.4162	118.224	132.455	96.2264	118.964	106.868	120.226	84.8343	114.062	141.254	96.7641	125.893	120.291	116.842	112.51	108.561	137.517	121.922	102.495	49		102.729	101.107	74.8969	94.925	71.8886	149.368	138.261	64.2233	69.1831	51.7947	59.0784	47.3151	96.7641	84.1395	120.291	116.842	112.51	108.561	137.517	121.922	102.495	49
healthy	320	OD	32		71.6235	74.5266	81.9199	82.3312	59.1655	51.507	57.9314	57.7482	60.256	66.287	64.1421	53.0884	43.9397	48.6968	96.92	108.496	112.51	87.8826	95.7705	84.4074	97.8365																								32
healthy	320	OS	32	yes	70.6784	78.0389	66.1503	74.5945	74.485	56.849	72.9313	55.7383	63.0957	52.6537	56.2341	66.8344	46.9276	59.5662	91.421	91.8045	85.7218	98.2218	93.3148	84.4074	97.8365																								32
healthy	321	OD	52	yes	47.4471	67.9691	49.1995	39.2768	52.7314	53.2294	38.7181	49.4573	72.4436	50.9498	39.8107	59.5662	55.3168	44.6684	89.3589	87.6316	91.0794	87.8826	88.4035	84.4074	97.8365	54	yes	92.7819	110.861	65.6631	119.503	214.615	88.2441	51.9636	66.8344	87.0964	51.7947	83.4504	158.489	69.6397	37.5837	90.0463	91.8045	91.0794	87.8826	88.4035	84.4074	97.8365	52
healthy	322	OD	65		109.565	107.724	129.834	107.115	83.5736	113.429	86.679	136.338	138.038	155.904	127.98	118.85	143.596	122.321	92.7958	104.323	80.3642	77.5435	100.682	89.0967	88.5188																								64
healthy	322	OS	65	yes	88.9788	89.6007	81.9199	92.3771	125.046	62.7452	100.095	107.818	109.648	96.7641	112.202	158.489	74.3753	137.246	83.1725	70.9398	85.7218	72.3739	98.2261	84.4074	79.201																								64
healthy	323	OD	47		145.461	123.683	158.162	137.086	140.304	133.706	154.14	141.881	125.893	148.398	130.103	158.489	134.453	163.117	94.8579	146.053	91.0794	93.0522	88.4035	79.7181	74.5421	49	yes	310.787	350.574	261.409	300.179	227.332	236.732	476.649	197.767	239.883	183.775	186.822	158.489	158.489	298.538	93.4832	141.88	85.7218	93.0522	85.9479	75.0288	74.5421	47
healthy	323	OS	47	yes	144.819	123.683	131.987	151.304	105.213	157.609	172.947	140.63	131.826	125.893	138.95	118.85	153.361	183.021	94.8579	133.534	91.0794	87.8826	93.3148	84.4074	74.5421	49		283.19	201.734	274.631	276.482	240.802	236.732	378.616	180.206	144.544	186.822	174.927	158.489	158.489	244.062	94.1705	133.534	85.7218	87.8826	93.3148	84.4074	74.5421	47
healthy	324	OD	51		85.8819	78.0389	94.9893	80.9881	62.6713	109.758	72.9313	87.1735	79.4328	93.6329	80.7501	70.7946	114.062	81.7523	138.85	112.669	117.867	155.087	152.251	145.368	139.766																								51
healthy	324	OS	51	yes	77.9102	78.0389	81.9199	72.1807	99.3274	90.0996	57.9314	79.0819	83.1764	79.4328	71.9686	112.202	93.6329	64.9382	135.413	112.669	144.656	118.9	154.706	135.99	130.449																								51
healthy	325	OD	58		61.8862	67.9691	61.9385	51.9474	55.8559	76.4354	63.1559	70.1704	83.1764	66.287	58.1147	66.8344	87.6712	81.7523	112.042	100.15	96.437	118.9	110.504	131.3	116.472	61	yes	44.2904	76.6972	32.9095	60.8868	21.4615	26.1285	53.4809	39.2854	66.0693	31.6228	53.5268	19.9526	25.1189	50.1187	117.541	108.496	107.152	129.239	110.504	135.99	121.131	58
healthy	325	OS	58	yes	69.4375	74.5266	71.8202	64.3312	62.6713	71.5687	66.8981	77.3502	83.1764	78.1371	70.7946	79.4328	82.0891	79.4328	137.475	150.226	155.371	129.239	127.694	135.99	135.108	61		35.6516	53.0615	29.3306	36.5675	32.1114	17.607	56.6499	32.0457	47.863	28.6512	33.2222	28.1838	16.9267	53.0884	135.413	146.053	155.371	118.9	127.694	135.99	135.108	58
healthy	326	OS	60	yes	18.0709	28.3342	20.2417	20.3433	11.1447	19.8418	9.72555	20.856	34.6737	22.7585	23.1359	14.1254	22.022	12.5893	124.415	129.361	150.013	87.8826	122.783	121.922	139.766	62	yes	54.7794	96.556	27.0151	62.923	71.8886	29.8028	119.729	51.6965	100	27.2718	57.1667	70.7946	31.6228	115.478	124.415	133.534	150.013	93.0522	122.783	117.233	130.449	62
healthy	327	OD	32		83.6302	93.8234	73.0111	83.6965	93.7711	71.5687	97.2555	66.2451	79.4328	57.1667	64.1421	84.1395	61.054	77.1792	112.042	116.842	91.0794	134.409	112.96	126.611	93.1777	34		121.554	127.286	105.795	125.548	120.687	77.3647	164.323	46.8979	54.9541	43.2229	48.4969	53.0884	32.6803	59.5662	113.417	116.842	96.437	134.409	115.416	126.611	93.1777	32
healthy	327	OS	32	yes	61.8862	78.0389	49.1995	73.3777	88.5256	32.4987	79.5086	48.8047	63.0957	38.5225	56.2341	79.4328	26.827	64.9382	78.3609	79.2857	85.7218	67.2044	78.5809	75.0288	79.201	34	yes	68.9631	73.2452	53.023	99.7262	36.0296	59.4644	67.3285	27.5667	31.6228	23.5195	41.142	14.9624	25.1189	24.4062	79.7356	83.4586	85.7218	72.3739	78.5809	75.0288	83.8599	32
healthy	328	OD	41		77.5659	85.568	111.97	68.7057	78.8985	96.2264	35.5152	67.7282	75.8578	98.3687	60.0581	70.7946	87.6712	31.6228	111.355	162.744	96.437	113.73	98.2261	98.4753	97.8365																								41
healthy	328	OS	41	yes	76.5424	85.568	88.9413	64.3312	83.5736	81.633	61.3641	67.7282	83.1764	78.1371	55.3168	74.9894	76.8625	56.2341	121.666	154.398	107.152	134.409	115.416	107.854	116.472																								41
healthy	329	OD	52		58.9441	53.9897	69.4961	62.2495	49.7816	49.8402	48.7432	62.2631	60.256	71.9686	66.287	56.2341	51.7947	54.6387	101.044	58.4211	96.437	98.2218	110.504	112.543	125.79	56	yes	29.9971	29.1595	21.1088	30.5157	45.3586	28.8384	35.7437	23.1945	23.9883	17.2074	22.7585	39.8107	24.306	29.0068	98.9822	58.4211	91.0794	93.0522	110.504	107.854	125.79	52
healthy	329	OS	52	yes	45.1914	34.0652	46.8308	45.543	44.3679	42.2816	48.7432	46.8979	34.6737	47.7058	47.7058	50.1187	43.9397	54.6387	101.732	75.1128	96.437	98.2218	112.96	107.854	111.813	56		29.3402	22.1197	31.8446	26.7535	40.4259	32.8938	21.2911	22.0918	19.0546	25.1189	19.9526	29.8538	26.827	16.788	105.856	91.8045	96.437	108.561	110.504	112.543	111.813	52
healthy	330	OD	49	yes	70.992	74.5266	90.4162	75.8316	62.6713	64.8434	42.2099	71.4243	75.8578	90.6031	73.162	70.7946	67.3863	45.9727	107.231	70.9398	91.0794	98.2218	125.238	126.611	116.472	52	yes	42.372	96.556	50.4703	31.0217	71.8886	35.1306	22.5527	28.3089	69.1831	36.6679	20.2835	53.0884	24.306	15.3993	111.355	75.1128	96.437	108.561	127.694	131.3	121.131	49
healthy	331	OD	50		100.724	102.875	87.4904	112.533	111.447	96.2264	94.4961	101.337	104.713	87.6712	108.571	125.893	103.344	100	97.6074	116.842	107.152	93.0522	78.5809	107.854	97.8365																								50
healthy	331	OS	50	yes	78.2559	71.1723	75.4527	92.3771	70.3184	64.8434	75.061	79.4328	75.8578	75.6086	92.1055	79.4328	67.3863	79.4328	101.044	125.188	101.795	103.391	81.0366	98.4753	111.813																								50
healthy	332	OD	40		80.3629	89.6007	76.704	86.4954	99.3274	73.962	63.1559	72.0597	83.1764	69.6397	76.8625	94.4061	67.3863	57.8762	109.293	129.361	112.51	129.239	95.7705	107.854	93.1777																								40
healthy	332	OS	40	yes	86.6459	112.801	94.9893	85.0844	99.3274	69.2528	66.8981	76.6682	109.648	82.0891	75.6086	89.1251	65.2057	59.5662	86.6094	83.4586	96.437	103.391	83.4922	84.4074	79.201																								40
healthy	333	OS	62	yes	93.8347	102.875	94.9893	103.649	52.7314	81.633	100.095	111.213	125.893	108.571	121.819	70.7946	96.7641	129.569	132.664	121.015	144.656	134.409	125.238	135.99	144.425	64	yes	157.846	192.655	122.673	186.311	101.545	94.2447	245.866	152.297	190.546	127.98	172.074	105.925	100	251.189	135.413	129.361	155.371	139.578	125.238	135.99	144.425	62
healthy	334	OD	45	yes	95.5115	135.616	113.827	93.909	49.7816	106.207	66.8981	87.1735	131.826	105.058	83.4504	50.1187	93.6329	64.9382	96.92	87.6316	96.437	108.561	93.3148	98.4753	93.1777	45	yes	147.049	133.284	154.436	113.75	95.8649	139.857	225.527	79.0819	79.4328	90.6031	60.0581	56.2341	79.4328	118.85	96.92	87.6316	96.437	108.561	93.3148	98.4753	93.1777	44
healthy	335	OD	23		92.5964	98.2452	96.5646	101.958	55.8559	81.633	91.8151	64.2233	66.0693	68.5037	69.6397	42.1697	63.0957	61.3056	80.423	62.594	58.9337	108.561	85.9479	84.4074	79.201	27	yes	350.257	402.512	414.306	320.591	143.437	279.052	412.761	107.818	144.544	138.95	100	44.6684	93.6329	115.478	77.6735	62.594	58.9337	103.391	83.4922	75.0288	79.201	23
healthy	335	OS	23	yes	99.3947	107.724	125.633	90.8702	62.6713	102.77	81.8303	69.8604	79.4328	92.1055	61.054	44.6684	76.8625	57.8762	79.0483	95.9774	64.2914	87.8826	76.1253	75.0288	69.8832	27		264.992	278.471	340.1	320.591	107.562	176.07	206.871	80.4951	100	115.954	96.7641	33.4965	57.1667	56.2341	74.924	91.8045	58.9337	87.8826	71.2139	70.3395	65.2244	23
healthy	336	OD	60		78.2559	78.0389	77.9759	78.3674	49.7816	76.4354	91.8151	89.9179	95.4993	84.8343	90.6031	63.0957	84.8343	118.85	93.4832	83.4586	80.3642	113.73	85.9479	103.165	107.154																								60
healthy	336	OS	60	yes	70.3661	71.1723	91.9156	72.1807	62.6713	60.7148	46.0166	80.8523	83.1764	103.344	82.0891	79.4328	69.6397	57.8762	81.7978	58.4211	80.3642	103.391	76.1253	93.786	88.5188																								60
healthy	337	OD	45		121.311	102.875	115.715	134.85	99.3274	102.77	141.388	114.207	104.713	106.8	125.893	94.4061	100	141.254	128.539	158.571	123.225	129.239	122.783	117.233	116.472																								45
healthy	337	OS	45	yes	84.7486	78.0389	91.9156	87.9297	59.1655	51.507	122.437	80.1394	79.4328	84.8343	83.4504	56.2341	50.1187	122.321	141.599	141.88	128.583	160.257	142.428	150.058	130.449																								45
healthy	338	OS	71	yes	51.1566	64.9099	59.9342	58.286	29.653	46.6669	34.5075	68.6339	91.2011	78.1371	78.1371	42.1697	61.054	51.5822	105.856	104.323	101.795	124.07	95.7705	121.922	97.8365	73	yes	10.048	9.22103	13.5396	10.477	13.5413	9.73964	4.0105	13.2176	11.4815	19.6271	13.6683	17.7828	13.4453	5.78762	105.169	95.9774	101.795	113.73	98.2261	126.611	97.8365	71
healthy	339	OD	59	yes	43.0429	64.9099	43.8491	53.6846	14.0304	35.8693	41.0123	48.3744	72.4436	47.7058	61.054	16.788	38.5225	53.0884	94.8579	83.4586	112.51	82.7131	85.9479	107.854	111.813																								59
healthy	340	OD	57		68.2184	78.0389	73.0111	73.3777	46.9969	62.7452	57.9314	75.9922	91.2011	79.4328	82.0891	56.2341	69.6397	68.786	91.421	70.9398	85.7218	87.8826	95.7705	107.854	97.8365	59	yes	30.1302	44.1346	22.1765	31.5362	45.3586	15.9525	41.2761	25.0079	38.0189	19.6271	25.5354	39.8107	14.3596	36.5174	100.357	112.669	91.0794	98.2218	95.7705	107.854	102.495	57
healthy	340	OS	57	yes	59.9974	78.0389	55.2027	65.398	62.6713	46.6669	56.2878	67.131	95.4993	59.0784	74.3753	70.7946	53.5268	66.8344	87.2968	45.9023	64.2914	77.5435	110.504	103.165	97.8365	59		26.1495	33.4795	17.0454	39.7017	38.1645	14.4534	24.5866	21.8003	31.6228	15.0859	33.7731	33.4965	12.5893	19.9526	92.1084	54.2481	58.9337	82.7131	112.96	107.854	111.813	57
healthy	341	OD	27		140.399	123.683	148.092	120.185	125.046	142.798	172.947	102.692	95.4993	106.8	87.6712	100	110.372	125.893	103.106	79.2857	101.795	118.9	95.7705	107.854	125.79																								27
healthy	341	OS	27	yes	108.599	102.875	110.144	108.891	99.3274	109.758	103.018	79.7853	79.4328	82.0891	79.4328	74.9894	87.6712	72.8618	114.104	137.707	128.583	108.561	108.049	103.165	102.495																								27
healthy	342	OD	34	yes	84.0014	78.0389	91.9156	95.4663	62.6713	56.849	89.2101	66.5391	66.0693	73.162	70.7946	56.2341	48.4969	72.8618	125.102	133.534	101.795	134.409	125.238	135.99	111.813																								34
healthy	342	OS	34		95.9354	89.6007	98.1659	93.909	74.485	87.1841	112.309	77.3502	79.4328	76.8625	74.3753	66.8344	74.3753	91.7276	124.415	154.398	112.51	124.07	115.416	117.233	130.449																								34
healthy	343	OD	30	yes	112.515	135.616	131.987	112.533	78.8985	99.4444	91.8151	84.888	109.648	96.7641	82.0891	66.8344	79.4328	72.8618	93.4832	100.15	64.2914	118.9	90.8592	112.543	74.5421																								30
healthy	343	OS	30		131.376	163.046	138.663	130.486	132.455	113.429	109.122	102.239	138.038	108.571	96.7641	118.85	93.6329	84.1395	97.6074	104.323	96.437	113.73	90.8592	98.4753	88.5188																								30
healthy	344	OS	68	yes	33.1467	67.9691	23.0882	33.8727	46.9969	49.8402	20.5548	42.7336	91.2011	28.1838	43.2229	66.8344	63.0957	30.7256	87.2968	58.4211	117.867	77.5435	85.9479	79.7181	107.154																								68
healthy	345	OD	64	yes	127.367	142.007	121.568	126.264	157.423	102.77	129.692	155.019	165.959	145.977	150.859	199.526	125.893	183.021	95.5453	75.1128	96.437	82.7131	98.2261	121.922	102.495																								64
healthy	345	OS	64		101.62	118.117	106.58	105.368	83.5736	87.1841	91.8151	123.682	151.356	123.839	123.839	112.202	110.372	125.893	98.2948	83.4586	117.867	82.7131	103.137	112.543	88.5188																								64
healthy	346	OD	24	yes	86.6459	74.5266	77.9759	100.295	78.8985	78.9915	91.8151	61.4415	57.544	57.1667	68.5037	56.2341	61.054	63.0957	114.792	91.8045	139.298	93.0522	125.238	131.3	97.8365	28		21.3305	22.1197	34.01	18.0282	12.7838	18.8043	13.8261	6.74289	8.31764	11.5954	5.71667	4.21697	6.52057	3.98107	118.229	95.9774	139.298	98.2218	127.694	131.3	107.154	24
healthy	346	OS	24		80.7195	81.7168	93.4398	93.909	74.485	60.7148	57.9314	56.9861	60.256	66.287	65.2057	53.0884	46.9276	40.9732	93.4832	95.9774	80.3642	82.7131	105.593	103.165	79.201	28	yes	39.2994	36.7096	64.5919	23.4551	32.1114	45.7058	31.8566	12.5336	13.1826	23.1359	7.56086	10.5925	15.3361	9.17276	94.8579	100.15	85.7218	82.7131	105.593	103.165	79.201	24
healthy	347	OD	42	yes	44.595	59.1986	39.7286	41.9476	52.7314	64.8434	30.7549	39.9874	52.4807	34.3332	36.6679	56.2341	59.0784	30.7256	122.353	150.226	128.583	139.578	98.2261	117.233	116.472																								42
healthy	347	OS	42		61.0696	44.9067	66.1503	63.2818	49.7816	73.962	51.6314	54.2769	43.6516	60.0581	55.3168	44.6684	65.2057	47.3151	127.165	141.88	144.656	113.73	117.871	126.611	125.79																								42
healthy	348	OD	48		87.8046	102.875	90.4162	89.3879	83.5736	67.0119	86.679	84.5129	104.713	84.8343	83.4504	89.1251	67.3863	89.1251	101.044	100.15	91.0794	108.561	105.593	98.4753	102.495																								47
healthy	348	OS	48	yes	75.8675	64.9099	88.9413	68.7057	62.6713	76.4354	75.061	74.3282	63.0957	84.8343	66.287	70.7946	76.8625	79.4328	94.1705	62.594	80.3642	103.391	105.593	98.4753	107.154																								47
healthy	349	OD	53	yes	97.6497	98.2452	93.4398	95.4663	78.8985	90.0996	118.964	101.337	109.648	95.1856	98.3687	89.1251	90.6031	133.352	97.6074	104.323	91.0794	93.0522	98.2261	98.4753	97.8365	55		123.727	92.2103	133.188	136.309	227.332	107.498	71.318	92.3389	75.8578	105.058	98.3687	188.365	87.6712	54.6387	95.5453	91.8045	91.0794	87.8826	98.2261	98.4753	97.8365	53
healthy	349	OS	53		86.6459	64.9099	80.5835	80.9881	88.5256	109.758	97.2555	90.3169	69.1831	80.7501	86.2411	100	114.062	109.018	118.229	137.707	128.583	98.2218	115.416	117.233	111.813	55	yes	56.7547	76.6972	54.7961	39.0541	60.4867	91.1951	47.6649	43.8842	69.1831	43.9397	29.6093	47.3151	76.8625	38.6812	116.854	133.534	128.583	93.0522	115.416	121.922	111.813	53
healthy	350	OD	57	yes	43.0429	44.9067	37.1991	56.3999	44.3679	32.4987	38.7181	47.3151	52.4807	39.8107	64.1421	50.1187	33.7731	45.9727	113.417	129.361	133.94	98.2218	103.137	112.543	111.813	59	yes	17.3228	13.3284	22.5442	13.6309	7.18886	24.4649	17.406	14.3778	12.5893	19.9526	10.8571	5.95662	22.022	15.3993	110.668	121.015	133.94	93.0522	103.137	107.854	111.813	57
healthy	350	OS	57		58.4244	51.5598	65.0713	47.8465	118.051	46.6669	57.9314	64.7945	60.256	69.6397	53.5268	133.352	50.1187	72.8618	109.293	100.15	144.656	82.7131	103.137	112.543	121.131	59		15.2352	21.1242	9.27516	22.3259	17.0475	8.26255	18.9758	12.8711	19.0546	8.34504	18.6822	14.9624	7.68625	16.3117	110.668	104.323	144.656	87.8826	103.137	112.543	121.131	57
healthy	351	OD	48	yes	96.7887	102.875	101.449	93.909	66.3848	78.9915	118.964	93.5737	104.713	92.1055	90.6031	74.9894	79.4328	122.321	97.6074	75.1128	96.437	103.391	98.2261	93.786	130.449																								48
healthy	352	OD	35	yes	126.244	148.7	129.834	124.204	99.3274	142.798	103.018	103.606	125.893	103.344	101.658	89.1251	121.819	89.1251	94.8579	87.6316	101.795	87.8826	98.2261	98.4753	97.8365																								35
healthy	352	OS	35		130.796	148.7	131.987	126.264	132.455	147.574	103.018	106.395	125.893	108.571	98.3687	118.85	130.103	84.1395	96.2327	75.1128	107.152	103.391	90.8592	112.543	102.495																								35
healthy	353	OD	56	yes	59.2057	78.0389	74.2219	52.8089	52.7314	69.2528	34.5075	64.7945	87.0964	79.4328	57.1667	63.0957	74.3753	42.1697	100.357	95.9774	101.795	77.5435	112.96	107.854	93.1777	57	yes	50.5827	80.3118	61.4823	55.1653	30.3152	55.6782	21.2911	41.6132	72.4436	54.4145	45.4091	25.1189	48.4969	17.7828	98.2948	87.6316	91.0794	82.7131	112.96	107.854	93.1777	56
healthy	354	OD	50	yes	72.2606	74.5266	68.3625	66.4825	88.5256	84.3629	65.0001	70.7946	79.4328	64.1421	64.1421	94.4061	87.6712	66.8344	92.1084	66.7669	112.51	77.5435	95.7705	117.233	88.5188																								50
healthy	354	OS	50		79.3024	67.9691	87.4904	80.9881	74.485	73.962	70.8621	80.1394	72.4436	89.1251	79.4328	79.4328	74.3753	77.1792	86.6094	62.594	96.437	77.5435	100.682	93.786	88.5188																								50
healthy	355	OD	50		53.0013	85.568	75.4527	41.2633	55.8559	71.5687	22.4086	53.5607	87.0964	76.8625	40.4709	63.0957	74.3753	23.7137	130.601	158.571	112.51	139.578	135.061	93.786	135.108	52	yes	55.5119	80.3118	40.7548	55.1653	76.1482	59.4644	47.6649	36.1154	63.0957	28.1838	36.0697	50.1187	39.8107	30.7256	129.227	154.398	112.51	134.409	137.517	89.0967	135.108	50
healthy	355	OS	50	yes	64.1178	71.1723	80.5835	62.2495	62.6713	76.4354	33.5285	64.5083	72.4436	82.0891	61.054	70.7946	76.8625	35.4813	140.225	137.707	117.867	144.748	159.617	126.611	144.425	52		43.3206	55.5622	48.0404	35.3842	50.8932	61.4529	23.2113	28.6875	38.0189	35.4813	23.1359	35.4813	42.5179	15.3993	139.537	137.707	123.225	134.409	157.162	126.611	139.766	50
healthy	356	OD	24		127.932	118.117	138.663	132.65	99.3274	109.758	129.692	91.5247	91.2011	100	95.1856	70.7946	84.8343	89.1251	129.914	141.88	150.013	144.748	110.504	121.922	125.79																								24
healthy	356	OS	24	yes	130.796	148.7	131.987	116.296	148.617	102.77	154.14	93.1603	109.648	96.7641	82.0891	112.202	76.8625	105.925	101.044	75.1128	107.152	108.561	98.2261	112.543	111.813																								24
healthy	357	OD	20		94.6694	112.801	99.7938	98.6588	66.3848	73.962	97.2555	62.2631	79.4328	64.1421	63.0957	47.3151	55.3168	63.0957	109.293	108.496	101.795	108.561	110.504	117.233	102.495																								20
healthy	357	OS	20	yes	92.5964	123.683	96.5646	86.4954	78.8985	78.9915	91.8151	62.5394	87.0964	66.287	57.1667	56.2341	59.0784	59.5662	102.419	87.6316	107.152	103.391	95.7705	112.543	116.472																								20
healthy	358	OS	44	yes	79.3024	107.724	86.0633	85.0844	74.485	73.962	50.1665	73.0233	109.648	75.6086	76.8625	74.9894	69.6397	50.1187	125.79	137.707	112.51	124.07	125.238	117.233	135.108	44	yes	40.8972	55.5622	48.8371	35.971	53.9088	32.8938	25.3046	21.2287	31.6228	28.1838	17.7828	28.1838	19.307	12.9569	125.79	137.707	112.51	124.07	125.238	117.233	135.108	44
healthy	359	OD	43		58.9441	56.5342	59.9342	66.4825	52.7314	58.7501	46.0166	53.5607	54.9541	52.6537	61.054	53.0884	55.3168	42.1697	76.9861	83.4586	85.7218	87.8826	68.7583	79.7181	69.8832																								43
healthy	359	OS	43	yes	73.5519	67.9691	84.6593	75.8316	62.6713	58.7501	68.8516	68.0287	66.0693	78.1371	69.6397	59.5662	57.1667	64.9382	87.9841	112.669	96.437	98.2218	73.6696	79.7181	79.201																								43
healthy	360	OD	29	yes	82.5266	118.117	87.4904	92.3771	52.7314	84.3629	54.6908	63.657	91.2011	67.3863	70.7946	44.6684	69.6397	42.1697	85.922	83.4586	85.7218	87.8826	85.9479	84.4074	88.5188	30	yes	269.727	334.795	225.442	267.535	321.114	261.285	238.891	93.1603	125.893	84.8343	98.3687	112.202	90.6031	77.1792	84.5473	79.2857	85.7218	87.8826	85.9479	84.4074	88.5188	29
healthy	360	OS	29		94.2511	93.8234	93.4398	95.4663	105.213	81.633	91.8151	69.8604	75.8578	69.6397	67.3863	89.1251	65.2057	66.8344	82.4851	62.594	80.3642	77.5435	90.8592	89.0967	83.8599	30		261.495	221.197	257.145	254.655	214.615	236.732	292.213	91.1204	91.2011	101.658	87.6712	74.9894	87.6712	91.7276	83.1725	66.7669	80.3642	77.5435	90.8592	93.786	83.8599	29
healthy	361	OD	39	yes	88.5856	93.8234	84.6593	100.295	66.3848	73.962	91.8151	76.6682	91.2011	71.9686	83.4504	59.5662	65.2057	86.5964	86.6094	104.323	80.3642	98.2218	83.4922	84.4074	69.8832																								39
healthy	361	OS	39		87.4166	85.568	75.4527	95.4663	83.5736	81.633	97.2555	74.9894	79.4328	65.2057	79.4328	74.9894	69.6397	89.1251	98.9822	133.534	107.152	77.5435	93.3148	103.165	79.201																								39
healthy	362	OD	58	yes	101.62	107.724	119.585	82.3312	99.3274	125.193	81.8303	114.714	138.038	130.103	90.6031	118.85	138.95	102.92	112.042	95.9774	117.867	124.07	112.96	117.233	111.813																								58
healthy	362	OS	58		101.62	98.2452	103.131	98.6588	99.3274	93.1127	106.026	113.2	109.648	114.062	110.372	118.85	100	129.569	97.6074	87.6316	112.51	103.391	85.9479	98.4753	107.154																								58
healthy	363	OD	64	yes	58.9441	51.5598	57.9948	71.0033	70.3184	56.849	41.0123	71.4243	66.0693	66.287	86.2411	89.1251	67.3863	57.8762	74.2366	62.594	80.3642	67.2044	83.4922	75.0288	69.8832																								64
healthy	363	OS	64		52.0708	61.9885	47.6074	48.6399	74.485	87.1841	29.8823	63.657	75.8578	56.2341	58.1147	105.925	106.8	40.9732	80.423	112.669	85.7218	82.7131	71.2139	70.3395	65.2244																								64
healthy	364	OD	49	yes	90.1687	89.6007	86.0633	89.3879	66.3848	113.429	86.679	89.5206	91.2011	82.0891	86.2411	74.9894	117.877	94.4061	117.541	129.361	117.867	108.561	120.327	112.543	111.813																								49
healthy	364	OS	49		70.992	89.6007	87.4904	55.4799	59.1655	84.3629	56.2878	70.7946	95.4993	86.2411	52.6537	63.0957	84.8343	63.0957	123.04	150.226	133.94	113.73	117.871	117.233	107.154																								49
healthy	365	OD	19		78.952	93.8234	86.0633	74.5945	49.7816	87.1841	70.8621	51.926	66.0693	55.3168	48.4969	35.4813	65.2057	44.6684	87.9841	100.15	91.0794	87.8826	78.5809	89.0967	88.5188																								19
healthy	365	OS	19	yes	71.3071	74.5266	96.5646	86.4954	41.886	42.2816	54.6908	48.1606	52.4807	65.2057	58.1147	29.8538	30.5995	36.5174	72.8619	66.7669	75.0066	77.5435	73.6696	70.3395	74.5421																								19
healthy	366	OD	64		65.5532	53.9897	75.4527	71.0033	41.886	69.2528	54.6908	81.2111	69.1831	90.6031	90.6031	50.1187	84.8343	74.9894	84.5473	91.8045	80.3642	67.2044	90.8592	84.4074	83.8599	64		15.1679	11.0861	20.0926	11.0069	13.5413	24.4649	10.6709	15.5019	12.0226	21.6628	11.2202	14.9624	27.7241	10.9018	84.5473	91.8045	80.3642	67.2044	90.8592	84.4074	83.8599	64
healthy	366	OS	62	yes	31.8517	37.3518	28.1257	35.5859	23.5542	33.5855	29.8823	37.9181	45.7088	31.6228	41.142	29.8538	41.142	42.1697	98.2948	91.8045	96.437	98.2218	100.682	98.4753	102.495	64	yes	7.1767	4.02512	7.48969	8.18644	4.80463	8.53886	6.17588	7.07946	4.16869	8.07501	8.07501	4.46684	9.06031	6.30957	103.106	108.496	101.795	108.561	103.137	98.4753	102.495	62
healthy	367	OD	36		78.2559	107.724	83.2783	86.4954	59.1655	51.507	72.9313	63.3757	91.2011	68.5037	68.5037	53.0884	42.5179	59.5662	81.7978	79.2857	75.0066	82.7131	88.4035	79.7181	79.201																								36
healthy	367	OS	37	yes	139.161	102.875	131.987	151.304	166.751	113.429	158.64	117.802	95.4993	112.202	121.819	149.624	103.344	137.246	114.104	87.6316	107.152	108.561	130.15	126.611	121.131																								37
healthy	368	OD	65	yes	42.6634	67.9691	51.6879	38.6361	33.2712	53.2294	23.0629	51.6965	87.0964	61.054	46.9276	44.6684	59.0784	31.6228	76.2988	62.594	69.649	72.3739	81.0366	75.0288	88.5188																								65
healthy	368	OS	59		98.5184	148.7	104.841	95.4663	62.6713	99.4444	81.8303	113.2	173.78	119.832	106.8	79.4328	114.062	102.92	70.7997	50.0752	85.7218	67.2044	71.2139	89.0967	69.8832																								59
healthy	369	OD	41	yes	70.3661	85.568	81.9199	71.0033	62.6713	49.8402	61.3641	63.3757	79.4328	74.3753	61.054	63.0957	46.9276	57.8762	73.5492	58.4211	75.0066	82.7131	76.1253	70.3395	79.201	42	yes	100.926	133.284	120.672	77.9231	170.475	114.808	51.9636	51.2407	75.8578	65.2057	38.5225	89.1251	65.2057	26.6073	73.5492	66.7669	69.649	82.7131	73.6696	70.3395	79.201	41
healthy	369	OS	41		84.7486	107.724	83.2783	75.8316	118.051	81.633	72.9313	76.3295	95.4993	74.3753	68.5037	105.925	79.4328	68.786	84.5473	70.9398	96.437	67.2044	90.8592	103.165	79.201	42		132.224	105.872	144.603	168.803	107.562	104.019	89.784	67.131	57.544	80.7501	87.6712	59.5662	55.3168	42.1697	82.4851	66.7669	96.437	67.2044	85.9479	103.165	74.5421	41
healthy	370	OD	38		112.018	112.801	121.568	108.891	93.7711	96.2264	115.588	95.2459	104.713	101.658	92.1055	84.1395	87.6712	97.1628	92.1084	70.9398	101.795	87.8826	95.7705	98.4753	97.8365																								38
healthy	370	OS	38	yes	100.724	98.2452	117.634	100.295	31.4101	87.1841	145.517	88.3393	91.2011	103.344	84.8343	31.6228	82.0891	125.893	91.421	95.9774	80.3642	103.391	95.7705	89.0967	83.8599																								38
healthy	371	OD	46		65.8441	44.9067	84.6593	67.5849	52.7314	48.2275	68.8516	63.657	45.7088	80.7501	63.0957	56.2341	50.1187	68.786	127.852	108.496	160.728	149.917	108.049	150.058	121.131																								46
healthy	371	OS	46	yes	64.4024	56.5342	81.9199	63.2818	49.7816	53.2294	57.9314	62.2631	60.256	80.7501	58.1147	50.1187	53.5268	57.8762	129.227	116.842	112.51	160.257	115.416	150.058	135.108																								46
healthy	372	OD	31		102.071	129.512	104.841	103.649	93.7711	71.5687	106.026	80.1394	104.713	83.4504	78.1371	84.1395	59.0784	84.1395	101.732	150.226	75.0066	87.8826	112.96	89.0967	74.5421																								31
healthy	372	OS	31	yes	87.0304	112.801	80.5835	92.3771	62.6713	90.0996	79.5086	68.3306	87.0964	65.2057	71.9686	50.1187	74.3753	63.0957	99.6695	100.15	96.437	77.5435	115.416	93.786	102.495																								31
healthy	373	OS	77	yes	57.6534	61.9885	59.9342	63.2818	55.8559	60.7148	38.7181	81.9335	95.4993	78.1371	89.1251	84.1395	84.8343	66.8344	88.6715	62.594	80.3642	98.2218	95.7705	89.0967	97.8365																								76
healthy	374	OD	19	yes	146.107	123.683	108.347	166.996	132.455	142.798	211.551	97.3782	91.2011	73.162	106.8	100	100	137.246	85.2346	83.4586	80.3642	67.2044	100.682	89.0967	74.5421																								19
healthy	374	OS	19		144.179	148.7	119.585	141.67	148.617	157.609	168.041	95.2459	104.713	80.7501	92.1055	105.925	106.8	109.018	72.1745	45.9023	64.2914	67.2044	88.4035	75.0288	79.201																								19
healthy	375	OD	20	yes	75.5323	78.0389	79.269	65.398	125.046	56.849	79.5086	49.4573	54.9541	53.5268	41.142	84.1395	39.8107	51.5822	86.6094	79.2857	101.795	87.8826	85.9479	93.786	79.201	21	yes	140.68	116.086	118.704	140.867	151.936	144.534	155.131	35.4813	34.6737	32.6803	37.2759	39.8107	39.8107	32.5462	80.423	62.594	96.437	77.5435	83.4922	89.0967	74.5421	20
healthy	376	OD	66	yes	72.2606	85.568	57.9948	72.1807	83.5736	69.2528	84.2198	87.5604	109.648	68.5037	87.6712	112.202	82.0891	109.018	116.854	116.842	107.152	139.578	115.416	117.233	102.495
healthy	376	OS	66		52.7671	53.9897	48.3969	52.8089	70.3184	45.1568	54.6908	67.7282	72.4436	59.0784	67.3863	100	57.1667	79.4328	112.73	100.15	128.583	118.9	103.137	121.922	111.813
healthy	377	OD	51		105.284	107.724	101.449	100.295	111.447	102.77	109.122	107.342	114.815	103.344	98.3687	125.893	106.8	118.85	78.3609	87.6316	80.3642	77.5435	73.6696	79.7181	79.201	53	yes	51.0326	73.2452	33.4552	77.9231	76.1482	22.9072	51.9636	34.5511	54.9541	23.9096	52.6537	56.2341	16.9267	34.4747	78.3609	87.6316	85.7218	77.5435	73.6696	79.7181	74.5421	51
healthy	377	OS	51	yes	88.1942	98.2452	98.1659	97.0494	55.8559	90.0996	65.0001	90.3169	114.815	96.7641	93.6329	63.0957	96.7641	72.8618	81.1104	79.2857	75.0066	87.8826	78.5809	75.0288	88.5188	53		50.3592	55.5622	44.2479	62.923	64.0707	23.6732	53.4809	34.5511	41.6869	34.9025	41.8243	47.3151	16.3789	35.4813	81.1104	83.4586	75.0066	87.8826	78.5809	79.7181	88.5188	51
healthy	378	OD	67		65.5532	74.5266	80.5835	59.2526	44.3679	87.1841	43.4424	83.0292	95.4993	100	75.6086	59.5662	106.8	61.3056	79.7356	58.4211	75.0066	77.5435	83.4922	89.0967	93.1777	67		9.528	6.09227	36.3227	3.42392	5.39088	33.9938	2.45866	10.4528	7.24436	41.8243	3.66679	6.30957	41.142	2.81838	79.7356	58.4211	75.0066	77.5435	83.4922	89.0967	93.1777	67
healthy	378	OS	67	yes	70.6784	93.8234	81.9199	57.3352	55.8559	93.1127	53.1391	90.7178	125.893	98.3687	73.162	84.1395	117.877	77.1792	89.3589	83.4586	91.0794	87.8826	85.9479	98.4753	93.1777	67	yes	10.6906	19.2655	11.6767	5.89166	21.4615	13.9857	7.77498	12.044	21.8776	13.895	6.52057	25.1189	16.9267	9.71628	89.3589	83.4586	91.0794	87.8826	85.9479	98.4753	93.1777	67
healthy	379	OD	48	yes	102.071	93.8234	104.841	112.533	111.447	90.0996	84.2198	102.692	100	106.8	108.571	125.893	87.6712	91.7276	81.1104	100.15	91.0794	82.7131	68.7583	75.0288	74.5421	48		147.049	153.031	128.878	158.055	101.545	236.732	97.8811	88.3393	104.713	82.0891	96.7641	59.5662	153.361	57.8762	81.1104	100.15	91.0794	82.7131	68.7583	75.0288	74.5421	48
healthy	379	OS	48		106.221	81.7168	104.841	103.649	99.3274	117.222	115.588	104.528	87.0964	106.8	96.7641	100	117.877	118.85	72.1745	83.4586	69.649	87.8826	66.3026	75.0288	55.9066	48	yes	71.1342	44.1346	84.0357	66.1055	107.562	52.1332	67.3285	44.0789	31.6228	56.2341	41.142	66.8344	33.7731	40.9732	72.1745	83.4586	69.649	87.8826	66.3026	75.0288	55.9066	48
healthy	380	OD	22	yes	143.542	135.616	150.548	130.486	166.751	152.509	129.692	97.8103	95.4993	106.8	83.4504	118.85	117.877	86.5964	129.914	129.361	128.583	134.409	127.694	131.3	125.79	22	yes	223.952	201.734	236.845	219.617	321.114	229.072	142.298	59.041	63.0957	69.6397	59.0784	84.1395	63.0957	33.4965	129.914	129.361	128.583	134.409	127.694	131.3	125.79	22
healthy	380	OS	22		137.934	118.117	119.585	158.957	187.098	147.574	112.309	93.1603	79.4328	84.8343	101.658	141.254	106.8	74.9894	116.854	141.88	117.867	118.9	108.049	103.165	111.813	22		148.357	160.243	167.673	129.746	160.938	170.373	95.1041	39.4597	52.4807	47.7058	36.0697	47.3151	48.4969	21.1349	116.854	141.88	117.867	118.9	108.049	103.165	111.813	22
healthy	381	OD	85		53.9484	51.5598	64.0098	44.0692	49.7816	62.7452	48.7432	86.7884	87.0964	98.3687	68.5037	94.4061	93.6329	94.4061	114.104	129.361	101.795	124.07	108.049	112.543	111.813	86	yes	34.8709	23.1622	66.752	29.0466	25.507	65.6318	10.3681	68.3306	45.7088	138.95	53.5268	50.1187	148.398	23.0409	114.792	133.534	101.795	124.07	108.049	112.543	111.813	86
healthy	381	OS	85	yes	58.9441	39.1121	70.6486	59.2526	55.8559	62.7452	48.7432	94.4061	63.0957	108.571	92.1055	105.925	96.7641	91.7276	92.7958	87.6316	117.867	82.7131	88.4035	89.0967	97.8365	86		35.0257	27.8471	42.8161	32.0591	42.8213	33.9938	23.8891	68.6339	60.256	90.6031	57.1667	94.4061	71.9686	51.5822	91.421	79.2857	117.867	72.3739	88.4035	93.786	97.8365	86
healthy	382	OD	57	yes	102.524	102.875	110.144	107.115	88.5256	109.758	77.2528	106.868	109.648	115.954	106.8	100	110.372	91.7276	91.421	83.4586	85.7218	93.0522	95.7705	89.0967	97.8365	57	yes	12.8757	10.1107	9.27516	14.7992	28.6193	13.0953	10.6709	10.1787	9.54993	8.07501	11.2202	22.3872	11.4062	8.17523	91.421	83.4586	85.7218	93.0522	95.7705	89.0967	97.8365	57
healthy	382	OS	57		98.0831	71.1723	83.2783	92.3771	125.046	121.142	118.964	105.925	83.1764	89.1251	98.3687	149.624	125.893	137.246	92.7958	70.9398	69.649	87.8826	110.504	89.0967	107.154	57		26.9727	35.0574	37.5374	14.5578	45.3586	57.5402	11.6332	20.6721	27.5423	30.5995	10.68	37.5837	50.1187	9.44061	92.7958	70.9398	69.649	87.8826	110.504	89.0967	107.154	57
healthy	383	OD	19		108.119	112.801	93.4398	95.4663	148.617	125.193	115.588	69.8604	75.8578	60.0581	62.0665	105.925	84.8343	72.8618	95.5453	83.4586	91.0794	118.9	100.682	79.7181	97.8365	19		101.374	121.557	94.2897	61.8965	135.413	122.615	138.261	24.0309	34.6737	25.1189	14.8398	33.4965	30.5995	28.1838	95.5453	83.4586	91.0794	118.9	100.682	79.7181	97.8365	19
healthy	383	OS	19	yes	107.166	107.724	106.58	92.3771	166.751	109.758	100.095	70.1704	79.4328	70.7946	58.1147	118.85	79.4328	61.3056	103.106	95.9774	80.3642	118.9	108.049	93.786	116.472	19	yes	156.454	305.337	182.045	113.75	71.8886	176.07	142.298	37.5837	83.1764	48.4969	27.7241	17.7828	46.9276	29.8538	103.106	95.9774	80.3642	118.9	108.049	93.786	116.472	19
healthy	384	OD	50		101.171	102.875	115.715	107.115	66.3848	99.4444	81.8303	100.444	104.713	115.954	103.344	74.9894	100	84.1395	103.794	91.8045	112.51	103.391	108.049	103.165	102.495	50		60.1176	76.6972	66.752	57.0101	80.6603	61.4529	30.9527	38.2554	57.544	46.1621	35.4813	53.0884	41.142	19.3865	103.794	91.8045	112.51	103.391	108.049	103.165	102.495	50
healthy	384	OS	50	yes	98.9556	93.8234	108.347	100.295	74.485	106.207	84.2198	100	100	108.571	100	84.1395	106.8	89.1251	110.668	91.8045	133.94	103.391	103.137	117.233	130.449	50	yes	61.7362	84.0968	74.8969	49.9815	38.1645	88.2441	37.8616	40.1649	60.256	51.7947	32.6803	23.7137	63.0957	25.1189	110.668	91.8045	133.94	103.391	103.137	117.233	130.449	50
healthy	385	OD	39	yes	145.461	148.7	150.548	122.178	176.632	138.177	158.64	127.012	138.038	130.103	106.8	167.88	121.819	141.254	98.2948	100.15	101.795	98.2218	93.3148	93.786	97.8365	39		64.8178	101.107	81.3164	27.6482	107.562	107.498	56.6499	28.6875	54.9541	39.1613	11.9832	50.1187	51.7947	23.0409	98.2948	100.15	101.795	98.2218	93.3148	93.786	97.8365	39
healthy	385	OS	39		139.778	129.512	136.401	130.486	105.213	147.574	172.947	118.325	104.713	117.877	110.372	94.4061	130.103	149.624	97.6074	79.2857	80.3642	93.0522	115.416	93.786	102.495	39	yes	90.3493	101.107	135.396	69.449	64.0707	100.653	55.0426	39.9874	47.863	62.0665	31.1069	29.8538	50.1187	24.4062	97.6074	79.2857	80.3642	93.0522	115.416	93.786	102.495	39
healthy	386	OD	20	yes	127.367	123.683	143.3	128.358	157.423	109.758	97.2555	86.7884	83.1764	103.344	82.0891	112.202	82.0891	66.8344	73.5492	83.4586	64.2914	62.0348	85.9479	56.2716	74.5421	20	yes	163.537	96.556	229.181	136.309	151.936	261.285	92.4058	41.064	28.8403	61.054	36.0697	42.1697	69.6397	19.9526	73.5492	83.4586	64.2914	62.0348	85.9479	56.2716	74.5421	20
healthy	386	OS	20		158.931	155.708	160.785	166.996	148.617	125.193	168.041	104.991	100	108.571	110.372	100	90.6031	109.018	99.6695	108.496	112.51	87.8826	95.7705	103.165	88.5188	20		213.305	153.031	229.181	219.617	286.193	154.363	195.299	53.7984	47.863	62.0665	57.1667	74.9894	41.142	43.401	99.6695	108.496	112.51	87.8826	95.7705	103.165	88.5188	20
healthy	387	OD	30		113.516	118.117	153.045	118.224	78.8985	117.222	65.0001	86.7884	91.2011	117.877	87.6712	63.0957	96.7641	51.5822	91.421	87.6316	101.795	82.7131	95.7705	93.786	83.8599	30		171.7	139.566	167.673	171.602	113.936	170.373	195.299	60.3628	54.9541	64.1421	60.0581	44.6684	65.2057	63.0957	91.421	87.6316	101.795	82.7131	95.7705	93.786	83.8599	30
healthy	387	OS	30	yes	144.819	155.708	148.092	137.086	132.455	152.509	133.479	110.721	125.893	112.202	101.658	112.202	125.893	102.92	92.1084	87.6316	96.437	93.0522	93.3148	93.786	88.5188	30	yes	163.537	160.243	167.673	195.734	127.838	111.093	142.298	56.4837	66.0693	61.054	66.287	47.3151	42.5179	47.3151	92.1084	87.6316	96.437	93.0522	93.3148	93.786	88.5188	30
healthy	388	OD	54	yes	100.279	78.0389	106.58	95.4663	93.7711	113.429	97.2555	105.925	91.2011	110.372	96.7641	105.925	117.877	115.478	104.481	112.669	101.795	129.239	105.593	93.786	83.8599	54		42.7489	84.0968	38.7927	38.417	40.4259	41.4108	32.7868	30.3873	63.0957	29.6093	27.2718	28.1838	32.6803	23.7137	104.481	112.669	101.795	129.239	105.593	93.786	83.8599	53
healthy	388	OS	54		80.3629	81.7168	94.9893	63.2818	74.485	90.0996	77.2528	82.2971	95.4993	90.6031	64.1421	84.1395	90.6031	89.1251	132.664	150.226	117.867	160.257	122.783	131.3	121.131	54	yes	15.925	21.1242	18.5064	11.9503	15.1936	17.607	12.3225	11.1706	15.8489	14.5977	8.07501	10.5925	13.4453	8.65964	132.664	150.226	117.867	160.257	122.783	131.3	121.131	53
healthy	389	OD	26		110.051	93.8234	121.568	107.115	66.3848	117.222	118.964	81.5715	69.1831	90.6031	78.1371	56.2341	93.6329	86.5964	72.8619	100.15	80.3642	72.3739	58.9357	60.9609	69.8832	26		279.453	291.595	288.522	254.655	127.838	442.268	232.113	84.888	100	98.3687	78.1371	42.1697	143.596	61.3056	72.8619	100.15	80.3642	72.3739	58.9357	60.9609	69.8832	26
healthy	389	OS	26	yes	113.516	107.724	127.716	105.368	66.3848	129.38	115.588	84.1395	83.1764	93.6329	75.6086	56.2341	106.8	84.1395	90.7337	121.015	101.795	103.391	73.6696	79.7181	79.201	26	yes	196.094	153.031	179.075	150.446	240.802	307.994	201.001	59.5662	54.9541	62.0665	45.4091	79.4328	96.7641	53.0884	90.7337	121.015	101.795	103.391	73.6696	79.7181	79.201	26
healthy	390	OD	18	yes	109.081	129.512	98.1659	107.115	140.304	73.962	137.377	68.9385	83.1764	63.0957	66.287	89.1251	53.5268	84.1395	99.6695	95.9774	91.0794	98.2218	105.593	84.4074	111.813	18		167.199	133.284	191.252	160.676	202.609	130.953	142.298	38.4251	38.0189	47.7058	38.5225	47.3151	31.6228	28.1838	99.6695	95.9774	91.0794	98.2218	105.593	84.4074	111.813	18
healthy	390	OS	18		113.014	93.8234	108.347	105.368	140.304	121.142	118.964	71.7413	63.0957	70.7946	63.0957	94.4061	84.8343	74.9894	91.421	70.9398	75.0066	113.73	103.137	84.4074	93.1777	18	yes	198.716	175.703	221.765	223.259	113.936	164.86	174.06	45.4666	47.863	56.2341	51.7947	25.1189	41.142	35.4813	91.421	70.9398	75.0066	113.73	103.137	84.4074	93.1777	18
healthy	391	OD	29		129.643	148.7	127.716	124.204	105.213	147.574	118.964	97.8103	120.226	96.7641	89.1251	89.1251	117.877	91.7276	94.1705	100.15	91.0794	113.73	85.9479	93.786	93.1777	29		140.058	160.243	111.146	125.548	151.936	139.857	174.06	46.4844	63.0957	39.1613	41.8243	53.0884	50.1187	54.6387	94.1705	100.15	91.0794	113.73	85.9479	93.786	93.1777	29
healthy	391	OS	29	yes	131.959	123.683	115.715	128.358	157.423	133.706	149.766	99.5582	100	87.6712	92.1055	125.893	106.8	118.85	85.922	87.6316	91.0794	108.561	73.6696	89.0967	74.5421	29	yes	106.434	92.2103	91.2385	127.63	67.8672	97.3964	116.332	35.9558	36.3078	33.2222	42.5179	23.7137	36.0697	37.5837	85.922	87.6316	91.0794	108.561	73.6696	89.0967	74.5421	29
healthy	392	OS	75	yes	69.7457	67.9691	73.0111	59.2526	59.1655	87.1841	70.8621	98.6804	100	98.3687	84.8343	94.4061	117.877	112.202	94.8579	100.15	69.649	93.0522	110.504	93.786	93.1777	75	yes	6.25618	10.1107	5.57048	5.70101	4.53586	8.82441	4.49986	8.60232	14.4544	8.20891	7.81371	6.30957	13.895	6.13056	94.8579	100.15	69.649	93.0522	110.504	93.786	93.1777	75
healthy	393	OD	27		123.479	102.875	134.176	126.264	111.447	121.142	112.309	92.3389	83.1764	103.344	90.6031	89.1251	96.7641	81.7523	98.2948	112.669	107.152	103.391	93.3148	93.786	88.5188	27	yes	302.639	278.471	298.17	336.807	270.184	318.294	212.911	93.989	100	103.344	105.058	84.1395	106.8	59.5662	98.2948	112.669	107.152	103.391	93.3148	93.786	88.5188	27
healthy	393	OS	27	yes	156.834	155.708	168.918	126.264	125.046	173.955	188.545	115.223	120.226	125.893	92.1055	94.4061	138.95	133.352	130.601	200.301	112.51	134.409	117.871	121.922	102.495	27		255.769	211.242	194.424	267.535	321.114	252.83	300.745	77.6935	72.4436	65.2057	82.0891	105.925	82.0891	81.7523	130.601	200.301	112.51	134.409	117.871	121.922	102.495	27
healthy	394	OD	50		99.8358	89.6007	123.584	75.8316	93.7711	121.142	94.4961	102.239	95.4993	123.839	76.8625	105.925	121.819	105.925	102.419	116.842	91.0794	118.9	100.682	89.0967	102.495	50		141.304	160.243	105.795	121.485	151.936	159.525	189.758	91.9309	120.226	74.3753	76.8625	105.925	106.8	125.893	102.419	116.842	91.0794	118.9	100.682	89.0967	102.495	50
healthy	394	OS	50	yes	102.524	93.8234	103.131	92.3771	105.213	99.4444	118.964	102.239	95.4993	103.344	90.6031	118.85	100	122.321	106.543	95.9774	101.795	113.73	110.504	103.165	116.472	50	yes	161.379	153.031	173.281	160.676	160.938	126.715	142.298	104.991	109.648	123.839	105.058	112.202	87.6712	86.5964	106.543	95.9774	101.795	113.73	110.504	103.165	116.472	50
healthy	395	OD	51	yes	55.4009	71.1723	57.9948	50.2665	62.6713	71.5687	35.5152	56.2341	72.4436	59.0784	50.1187	70.7946	74.3753	37.5837	81.1104	83.4586	96.437	72.3739	78.5809	84.4074	74.5421	51	yes	8.26919	6.99486	11.4863	6.61055	4.04259	10.0653	7.1318	5.50028	4.7863	8.34504	4.32229	2.81838	7.43753	4.73151	81.1104	83.4586	96.437	72.3739	78.5809	84.4074	74.5421	51
healthy	396	OD	25		98.0831	89.6007	101.449	105.368	70.3184	106.207	86.679	68.9385	69.1831	71.9686	69.6397	53.0884	82.0891	61.3056	65.3007	79.2857	75.0066	67.2044	58.9357	60.9609	60.5655	25		111.746	160.243	102.371	134.085	67.8672	149.368	58.3041	32.3307	52.4807	33.2222	39.8107	21.1349	43.9397	14.9624	65.3007	79.2857	75.0066	67.2044	58.9357	60.9609	60.5655	25
healthy	396	OS	25	yes	100.279	135.616	108.347	100.295	140.304	71.5687	75.061	72.0597	100	79.4328	71.9686	105.925	55.3168	51.5822	68.7376	100.15	69.649	72.3739	63.847	56.2716	55.9066	25	yes	130.479	167.795	194.424	129.746	95.8649	130.953	50.4893	36.9239	52.4807	58.1147	37.2759	29.8538	42.5179	12.9569	68.7376	100.15	69.649	72.3739	63.847	56.2716	55.9066	25
healthy	397	OD	62		90.5688	59.1986	83.2783	87.9297	105.213	73.962	145.517	108.297	75.8578	95.1856	105.058	141.254	87.6712	188.365	117.541	104.323	112.51	103.391	137.517	117.233	111.813	62	yes	50.5827	27.8471	53.9023	60.8868	34.0142	44.2268	50.4893	48.5891	30.1995	55.3168	57.1667	31.6228	46.9276	50.1187	117.541	104.323	112.51	103.391	137.517	117.233	111.813	62
healthy	397	OS	62	yes	78.2559	89.6007	75.4527	75.8316	83.5736	84.3629	66.8981	92.7487	109.648	84.8343	90.6031	118.85	100	84.1395	107.918	95.9774	85.7218	113.73	127.694	103.165	107.154	62		41.9984	29.1595	29.817	46.0357	50.8932	57.5402	43.7219	39.4597	30.1995	29.6093	42.5179	50.1187	59.0784	42.1697	107.918	95.9774	85.7218	113.73	127.694	103.165	107.154	62
healthy	398	OD	53		94.2511	123.683	84.6593	101.958	74.485	106.207	77.2528	95.6686	125.893	83.4504	103.344	84.1395	106.8	86.5964	74.2366	62.594	75.0066	82.7131	76.1253	75.0288	79.201	53	yes	108.336	110.861	82.6649	117.554	95.8649	74.8612	169.122	73.9998	79.4328	59.0784	79.4328	74.9894	55.3168	118.85	74.2366	62.594	75.0066	82.7131	76.1253	75.0288	79.201	53
healthy	398	OS	53	yes	107.641	123.683	108.347	122.178	93.7711	67.0119	115.588	111.213	131.826	112.202	127.98	100	69.6397	122.321	105.169	125.188	85.7218	124.07	95.7705	107.854	97.8365	53		107.38	73.2452	91.2385	145.578	95.8649	65.6318	134.338	74.9894	52.4807	68.5037	101.658	74.9894	50.1187	91.7276	105.169	125.188	85.7218	124.07	95.7705	107.854	97.8365	53
healthy	399	OD	55	yes	52.7671	49.2392	48.3969	51.1001	78.8985	53.2294	50.1665	57.239	57.544	49.3012	56.2341	89.1251	57.1667	61.3056	114.104	116.842	85.7218	113.73	122.783	117.233	116.472	55	yes	38.7808	30.5337	42.1176	34.807	32.1114	45.7058	34.7295	29.0711	23.9883	34.3332	25.5354	23.7137	38.5225	26.6073	114.104	116.842	85.7218	113.73	122.783	117.233	116.472	55
healthy	399	OS	55		82.5266	71.1723	76.704	78.3674	99.3274	73.962	103.018	88.7313	83.1764	79.4328	84.8343	112.202	76.8625	122.321	109.98	129.361	96.437	98.2218	112.96	112.543	102.495	55		75.6836	88.0601	66.752	75.4016	85.4397	57.5402	80.0201	58.0045	75.8578	53.5268	56.2341	70.7946	50.1187	61.3056	109.98	129.361	96.437	98.2218	112.96	112.543	102.495	55
healthy	400	OD	39	yes	188.056	270.59	163.452	151.304	198.184	205.053	230.629	160.609	239.883	138.95	130.103	177.828	180.777	199.526	124.415	133.534	101.795	118.9	132.605	107.854	139.766	39		353.372	319.727	240.773	300.179	539.088	307.994	692.945	161.322	165.959	123.839	136.683	251.189	148.398	290.068	124.415	133.534	101.795	118.9	132.605	107.854	139.766	39
healthy	400	OS	39		169.096	196.025	138.663	156.364	198.184	162.879	217.728	143.778	165.959	123.839	127.98	177.828	138.95	193.865	151.91	150.226	139.298	139.578	169.44	154.747	135.108	39	yes	326.3	211.242	279.185	325.908	404.259	214.486	566.499	148.304	104.713	136.683	148.398	199.526	103.344	251.189	151.91	150.226	139.298	139.578	169.44	154.747	135.108	39
healthy	401	OS	42	yes	90.9708	107.724	86.0633	87.9297	99.3274	84.3629	89.2101	81.5715	95.4993	76.8625	75.6086	100	79.4328	86.5964	81.1104	54.2481	80.3642	82.7131	85.9479	89.0967	88.5188	42	yes	80.5239	133.284	78.6851	76.652	76.1482	85.3886	50.4893	40.702	75.8578	41.142	38.5225	39.8107	48.4969	25.8523	81.1104	54.2481	80.3642	82.7131	85.9479	89.0967	88.5188	42
healthy	402	OD	19		133.724	129.512	153.045	114.399	111.447	152.509	126.013	86.4049	87.0964	98.3687	71.9686	79.4328	106.8	81.7523	93.4832	75.1128	101.795	93.0522	95.7705	93.786	107.154
healthy	402	OS	19	yes	106.692	107.724	129.834	110.697	78.8985	84.3629	91.8151	70.7946	72.4436	87.6712	73.162	56.2341	59.0784	59.5662	94.1705	70.9398	75.0066	93.0522	103.137	98.4753	116.472
healthy	403	OS	48	yes	78.952	98.2452	83.2783	79.667	93.7711	73.962	54.6908	78.0383	100	80.7501	78.1371	105.925	74.3753	56.2341	107.918	100.15	96.437	98.2218	117.871	112.543	107.154	48	yes	109.299	63.7939	154.436	88.881	127.838	144.534	67.3285	65.661	45.7088	96.7641	52.6537	89.1251	93.6329	38.6812	107.918	100.15	96.437	98.2218	117.871	112.543	107.154	49
healthy	404	OS	50	yes	101.62	71.1723	127.716	92.3771	88.5256	106.207	94.4961	101.337	75.8578	130.103	90.6031	94.4061	103.344	97.1628	94.1705	83.4586	96.437	103.391	95.7705	93.786	93.1777	50	yes	80.5239	116.086	86.846	75.4016	38.1645	111.093	53.4809	49.8973	87.0964	57.1667	46.1621	22.3872	76.8625	32.5462	94.1705	83.4586	96.437	103.391	95.7705	93.786	93.1777	50
healthy	405	OD	55	yes	88.1942	74.5266	103.131	103.649	55.8559	81.633	68.8516	93.5737	87.0964	108.571	105.058	63.0957	87.6712	79.4328	70.7997	70.9398	75.0066	72.3739	68.7583	65.6502	79.201	56	yes	53.8177	88.0601	82.6649	60.8868	13.5413	52.1332	23.8891	40.1649	69.1831	65.2057	46.1621	10.5925	41.142	18.3021	68.7376	62.594	69.649	72.3739	68.7583	65.6502	74.5421	56
healthy	406	OD	64	yes	41.5448	42.8856	51.6879	35.0054	41.886	67.0119	22.4086	50.3411	52.4807	60.0581	42.5179	59.5662	79.4328	29.8538	101.044	50.0752	117.867	124.07	98.2261	107.854	125.79	64		14.068	25.3968	12.2673	12.9746	30.3152	15.4363	6.92945	13.3944	27.5423	12.3839	11.9832	29.8538	15.8489	6.8786	101.044	50.0752	117.867	124.07	98.2261	107.854	125.79	64
healthy	406	OS	64		44.2018	44.9067	41.0572	46.2982	70.3184	33.5855	42.2099	54.0371	60.256	47.7058	55.3168	94.4061	42.5179	56.2341	85.2346	58.4211	80.3642	82.7131	95.7705	89.0967	93.1777	64	yes	26.034	50.6733	20.0926	31.5362	50.8932	13.9857	18.4374	25.7952	52.4807	22.022	31.1069	50.1187	14.3596	18.8365	85.2346	58.4211	80.3642	82.7131	95.7705	89.0967	93.1777	64
healthy	407	OD	26	yes	136.718	135.616	134.176	151.304	78.8985	102.77	183.195	97.8103	100	96.7641	105.058	63.0957	79.4328	129.569	104.481	95.9774	85.7218	129.239	108.049	79.7181	125.79	26	yes	276.989	350.574	313.251	295.282	170.475	122.615	347.295	81.5715	120.226	101.658	87.6712	53.0884	38.5225	91.7276	104.481	95.9774	85.7218	129.239	108.049	79.7181	125.79	26
healthy	407	OS	26		148.718	129.512	119.585	132.65	157.423	179.772	217.728	107.818	100	90.6031	93.6329	125.893	134.453	149.624	100.357	91.8045	96.437	118.9	95.7705	103.165	102.495	26		293.402	265.937	283.815	315.362	151.936	159.525	534.809	87.5604	91.2011	90.6031	96.7641	50.1187	51.7947	141.254	100.357	91.8045	96.437	118.9	95.7705	103.165	102.495	26
healthy	408	OD	41		112.515	118.117	87.4904	146.408	74.485	117.222	115.588	99.1183	100	76.8625	127.98	70.7946	110.372	105.925	99.6695	108.496	96.437	98.2218	103.137	84.4074	102.495	41	yes	246.867	211.242	179.075	290.466	428.213	159.525	309.527	120.974	125.893	92.1055	141.254	223.872	84.8343	145.378	99.6695	108.496	96.437	98.2218	103.137	84.4074	102.495	41
healthy	408	OS	41	yes	81.0778	74.5266	84.6593	103.649	93.7711	67.0119	51.6314	72.7007	72.4436	74.3753	93.6329	89.1251	59.0784	48.6968	90.0463	100.15	75.0066	103.391	90.8592	84.4074	88.5188	41		232.028	146.143	173.281	276.482	202.609	207.546	347.295	113.2	79.4328	89.1251	132.26	105.925	114.062	167.88	90.0463	100.15	75.0066	103.391	90.8592	84.4074	88.5188	41
healthy	409	OS	70	yes	61.6128	44.9067	60.9281	80.9881	37.3309	55.0095	61.3641	81.9335	63.0957	76.8625	103.344	53.0884	71.9686	100	125.79	146.053	160.728	108.561	105.593	121.922	130.449	72	yes	33.0664	23.1622	32.9095	21.6035	38.1645	32.8938	63.5622	41.2463	30.1995	43.9397	26.3893	50.1187	45.4091	81.7523	125.102	141.88	160.728	103.391	105.593	121.922	135.108	71
healthy	410	OD	54	yes	127.932	142.007	123.584	118.224	88.5256	152.509	137.377	140.008	151.356	130.103	132.26	105.925	163.789	167.88	119.603	66.7669	107.152	129.239	142.428	126.611	139.766	54		47.7531	58.1808	51.3072	44.546	50.8932	42.7957	34.7295	34.3984	47.863	39.8107	31.6228	39.8107	32.6803	24.4062	119.603	66.7669	107.152	129.239	142.428	126.611	139.766	54
healthy	410	OS	54		84.3742	98.2452	80.5835	87.9297	83.5736	69.2528	84.2198	92.3389	120.226	84.8343	93.6329	100	76.8625	100	125.102	112.669	144.656	124.07	127.694	145.368	97.8365	54	yes	29.0815	30.5337	35.7302	22.6961	20.2609	32.8938	25.3046	21.0415	22.9087	28.1838	16.1118	15.8489	25.1189	18.8365	125.102	112.669	144.656	124.07	127.694	145.368	97.8365	54
healthy	411	OD	54	yes	99.3947	112.801	108.347	65.398	118.051	129.38	109.122	104.991	120.226	114.062	68.5037	133.352	134.453	125.893	74.2366	79.2857	75.0066	67.2044	71.2139	75.0288	74.5421	54		25.6904	25.3968	36.9251	17.4448	16.0938	37.5195	18.9758	18.7533	19.0546	28.6512	12.798	13.3352	29.6093	13.7246	74.2366	79.2857	75.0066	67.2044	71.2139	75.0288	74.5421	54
healthy	411	OS	54		70.992	61.9885	80.5835	59.2526	83.5736	96.2264	54.6908	73.9998	66.0693	83.4504	61.054	94.4061	100	61.3056	79.0483	66.7669	85.7218	82.7131	81.0366	89.0967	69.8832	54	yes	30.3982	22.1197	37.5374	25.0501	40.4259	45.7058	16.9122	21.897	19.0546	28.6512	17.4927	29.8538	37.2759	11.885	79.0483	66.7669	85.7218	82.7131	81.0366	89.0967	69.8832	54
healthy	412	OD	56		62.9921	78.0389	62.9656	67.5849	49.7816	60.7148	51.6314	68.9385	91.2011	66.287	75.6086	56.2341	63.0957	63.0957	74.924	95.9774	69.649	67.2044	73.6696	65.6502	69.8832	56	yes	47.1229	69.9486	73.6752	31.0217	50.8932	100.653	13.4338	35.9558	63.0957	60.0581	22.7585	39.8107	82.0891	10.5925	74.924	95.9774	69.649	67.2044	73.6696	65.6502	69.8832	55
healthy	412	OS	56	yes	57.9093	81.7168	57.9948	56.3999	78.8985	45.1568	47.3603	64.7945	95.4993	63.0957	62.0665	94.4061	51.7947	57.8762	70.1124	79.2857	64.2914	67.2044	73.6696	60.9609	65.2244	56		54.5373	96.556	63.5383	43.8194	60.4867	72.4388	24.5866	41.064	79.4328	51.7947	30.5995	53.0884	61.054	18.8365	70.1124	79.2857	64.2914	67.2044	73.6696	60.9609	65.2244	55
healthy	413	OD	29		96.3611	98.2452	125.633	98.6588	49.7816	87.1841	79.5086	74.6581	83.1764	95.1856	73.162	42.1697	74.3753	63.0957	58.427	83.4586	64.2914	56.8652	49.1131	46.893	51.2477																								29
healthy	413	OS	29	yes	111.03	85.568	103.131	128.358	59.1655	99.4444	158.64	85.2647	69.1831	79.4328	96.7641	53.0884	82.0891	115.478	69.425	95.9774	80.3642	62.0348	61.3913	60.9609	65.2244																								29
healthy	414	OD	45	yes	112.018	107.724	148.092	89.3879	118.051	96.2264	106.026	104.528	109.648	132.26	79.4328	125.893	96.7641	105.925	104.481	66.7669	91.0794	108.561	108.049	126.611	125.79	45		39.825	44.1346	55.7048	40.3601	14.3437	38.7742	26.804	22.3872	28.8403	33.2222	22.3872	8.91251	23.5195	14.5378	104.481	66.7669	91.0794	108.561	108.049	126.611	125.79	45
healthy	414	OS	45		91.3745	107.724	93.4398	75.8316	105.213	87.1841	97.2555	84.888	100	87.6712	68.5037	105.925	84.8343	94.4061	116.167	79.2857	117.867	118.9	117.871	145.368	116.472	45	yes	45.8875	35.0574	64.5919	40.3601	19.1276	41.4108	49.0568	25.5677	21.8776	37.8941	22.3872	11.2202	24.306	28.1838	116.167	79.2857	117.867	118.9	117.871	145.368	116.472	45
healthy	415	OD	32	yes	131.959	155.708	143.3	153.813	93.7711	133.706	84.2198	104.991	114.815	115.954	121.819	79.4328	114.062	68.786	93.4832	125.188	75.0066	67.2044	112.96	79.7181	74.5421	32	yes	169.434	139.566	200.926	186.311	170.475	135.332	113.031	61.988	60.256	78.1371	68.5037	66.8344	53.5268	38.6812	93.4832	125.188	75.0066	67.2044	112.96	79.7181	74.5421	32
healthy	415	OS	32		102.524	142.007	117.634	108.891	70.3184	78.9915	81.8303	81.9335	114.815	96.7641	86.2411	59.5662	67.3863	63.0957	86.6094	58.4211	91.0794	108.561	83.4922	98.4753	93.1777	32		174.769	127.286	225.442	174.448	143.437	170.373	119.729	62.2631	52.4807	86.2411	63.0957	53.0884	67.3863	38.6812	86.6094	58.4211	91.0794	108.561	83.4922	98.4753	93.1777	32
healthy	416	OD	43	yes	51.3836	74.5266	64.0098	51.9474	66.3848	32.4987	32.5772	47.736	69.1831	60.0581	46.1621	66.8344	31.6228	32.5462	66.6755	62.594	69.649	82.7131	61.3913	70.3395	65.2244	43		80.8812	80.3118	74.8969	77.9231	151.936	77.3647	58.3041	41.064	47.863	42.5179	37.8941	79.4328	41.142	29.0068	66.6755	62.594	69.649	82.7131	61.3913	70.3395	65.2244	42
healthy	416	OS	43		52.534	64.9099	53.4164	56.3999	93.7711	43.6956	31.6529	46.4844	60.256	46.1621	49.3012	84.1395	39.8107	30.7256	74.924	70.9398	75.0066	82.7131	66.3026	79.7181	79.201	43	yes	68.6585	92.2103	81.3164	55.1653	120.687	85.3886	30.0745	34.7044	52.4807	44.6684	27.7241	59.5662	50.1187	14.1254	74.924	70.9398	75.0066	82.7131	66.3026	79.7181	79.201	42
healthy	417	OD	30	yes	110.539	89.6007	127.716	110.697	46.9969	99.4444	149.766	84.1395	69.1831	103.344	80.7501	37.5837	79.4328	112.202	109.293	116.842	91.0794	118.9	112.96	103.165	102.495	30	yes	166.46	183.984	176.154	205.634	80.6603	111.093	155.131	59.041	72.4436	67.3863	74.3753	31.6228	42.5179	50.1187	109.293	116.842	91.0794	118.9	112.96	103.165	102.495	30
healthy	417	OS	30		113.516	112.801	153.045	116.296	52.7314	84.3629	112.309	87.5604	87.0964	117.877	84.8343	47.3151	71.9686	89.1251	88.6715	100.15	80.3642	82.7131	95.7705	89.0967	69.8832	30		157.846	291.595	147.001	205.634	60.4867	130.953	113.031	55.4921	114.815	58.1147	68.5037	25.1189	50.1187	36.5174	88.6715	100.15	80.3642	82.7131	95.7705	89.0967	69.8832	30
healthy	418	OD	56	yes	110.539	129.512	93.4398	103.649	140.304	117.222	115.588	123.682	158.489	105.058	112.202	167.88	130.103	137.246	107.231	108.496	117.867	113.73	100.682	121.922	93.1777	56		55.0225	50.6733	52.158	49.1662	76.1482	52.1332	53.4809	42.9232	39.8107	43.9397	37.8941	63.0957	43.9397	43.401	107.231	108.496	117.867	113.73	100.682	121.922	93.1777	56
healthy	418	OS	56		107.641	98.2452	106.58	105.368	105.213	102.77	115.588	117.802	109.648	114.062	112.202	125.893	114.062	141.254	105.169	87.6316	123.225	118.9	103.137	117.233	88.5188	56	yes	45.6847	38.4396	32.9095	62.923	50.8932	24.4649	65.4183	35.3246	34.6737	27.2718	48.4969	42.1697	19.9526	48.6968	105.169	87.6316	123.225	118.9	103.137	117.233	88.5188	56
healthy	419	OD	58	yes	37.0269	40.9554	25.4828	49.4465	22.2366	43.6956	41.0123	41.064	47.863	27.2718	54.4145	29.8538	48.4969	47.3151	116.167	66.7669	117.867	108.561	149.795	107.854	116.472	58	yes	35.1811	66.8004	26.1409	23.8441	90.5023	48.8138	28.3922	29.4599	63.0957	23.5195	19.307	79.4328	45.4091	23.7137	116.167	66.7669	117.867	108.561	149.795	107.854	116.472	58
healthy	419	OS	58		89.7703	81.7168	79.269	101.958	83.5736	87.1841	91.8151	103.148	100	89.1251	115.954	100	96.7641	118.85	93.4832	45.9023	53.5761	103.391	122.783	79.7181	130.449	58		16.1379	46.2146	19.1252	20.9044	4.28213	5.04462	16.4323	13.3944	43.6516	17.2074	17.2074	3.75837	4.39397	13.3352	93.4832	45.9023	53.5761	103.391	122.783	79.7181	130.449	58
healthy	420	OS	51	yes	44.9917	74.5266	61.9385	34.4344	62.6713	39.5895	25.877	46.4844	79.4328	62.0665	34.3332	74.9894	39.8107	30.7256	102.419	70.9398	117.867	108.561	108.049	117.233	97.8365	51	yes	47.7531	31.9727	30.8141	72.9617	76.1482	23.6732	71.318	31.4831	21.8776	22.3872	46.1621	56.2341	17.4927	45.9727	102.419	70.9398	117.867	108.561	108.049	117.233	97.8365	51
healthy	421	OD	57		67.0208	85.568	71.8202	78.3674	52.7314	58.7501	44.711	72.0597	100	73.162	83.4504	59.5662	63.0957	54.6387	107.231	116.842	107.152	118.9	100.682	112.543	93.1777	57	yes	22.3952	40.2512	30.8141	18.94	18.0576	40.0708	6.17588	17.7828	33.1131	26.827	14.3596	15.8489	33.7731	5.15822	107.231	116.842	107.152	118.9	100.682	112.543	93.1777	57
healthy	421	OS	57	yes	70.992	81.7168	67.2473	71.0033	125.046	58.7501	57.9314	78.7325	95.4993	70.7946	79.4328	149.624	69.6397	66.8344	105.169	79.2857	112.51	118.9	100.682	117.233	111.813	57		21.6158	21.1242	21.1088	17.1602	12.7838	33.9938	23.2113	17.088	17.378	18.3775	12.798	11.2202	28.6512	19.3865	105.169	79.2857	112.51	118.9	100.682	117.233	111.813	57
healthy	422	OD	43		90.5688	118.117	98.1659	93.909	93.7711	106.207	48.7432	83.7678	120.226	87.6712	87.6712	94.4061	100	45.9727	108.605	129.361	128.583	93.0522	98.2261	98.4753	111.813	43	yes	73.3737	63.7939	109.333	49.9815	76.1482	130.953	35.7437	37.5837	36.3078	61.054	25.1189	44.6684	71.9686	17.2783	108.605	129.361	128.583	93.0522	98.2261	98.4753	111.813	43
healthy	422	OS	43	yes	95.9354	129.512	104.841	82.3312	99.3274	102.77	75.061	88.3393	125.893	92.1055	75.6086	100	100	72.8618	95.5453	91.8045	85.7218	113.73	95.7705	98.4753	93.1777	43		57.2595	53.0615	73.6752	47.5752	40.4259	135.332	23.2113	30.1194	33.1131	43.2229	25.1189	21.1349	76.8625	10.9018	95.5453	91.8045	85.7218	113.73	95.7705	98.4753	93.1777	43
healthy	423	OD	60		71.3071	49.2392	60.9281	82.3312	59.1655	56.849	112.309	83.3977	57.544	67.3863	96.7641	84.1395	65.2057	145.378	151.91	137.707	139.298	175.765	144.884	173.504	149.084	60	yes	83.4275	55.5622	94.2897	83.2219	53.9088	53.8766	123.225	73.0233	52.4807	86.2411	73.162	47.3151	51.7947	112.202	151.91	137.707	139.298	175.765	144.884	173.504	149.084	60
healthy	423	OS	60	yes	75.1986	71.1723	62.9656	78.3674	83.5736	78.9915	81.8303	87.1735	83.1764	69.6397	90.6031	112.202	90.6031	105.925	149.161	137.707	166.086	170.596	125.238	164.126	158.402	60		54.7794	42.1482	40.7548	76.652	28.6193	41.4108	82.3567	48.5891	41.6869	38.5225	65.2057	26.6073	39.8107	77.1792	149.161	137.707	166.086	170.596	125.238	164.126	158.402	60
healthy	424	OD	62	yes	67.917	67.9691	69.4961	58.286	78.8985	60.7148	79.5086	79.7853	83.1764	80.7501	66.287	100	69.6397	105.925	98.2948	70.9398	112.51	82.7131	95.7705	121.922	111.813	62	yes	39.2994	55.5622	42.8161	35.971	50.8932	20.7546	37.8616	36.5984	54.9541	43.2229	31.6228	47.3151	21.3094	38.6812	98.2948	70.9398	112.51	82.7131	95.7705	121.922	111.813	62
healthy	425	OD	64		90.5688	85.568	84.6593	92.3771	88.5256	121.142	72.9313	108.777	104.713	98.3687	114.062	118.85	134.453	97.1628	74.924	45.9023	64.2914	77.5435	85.9479	84.4074	83.8599	64	yes	73.3737	92.2103	78.6851	50.8103	127.838	97.3964	49.0568	71.4243	95.4993	79.4328	48.4969	125.893	103.344	53.0884	74.924	45.9023	64.2914	77.5435	85.9479	84.4074	83.8599	64
healthy	425	OS	64	yes	104.356	89.6007	104.841	110.697	111.447	102.77	91.8151	128.711	114.815	127.98	134.453	149.624	125.893	122.321	84.5473	54.2481	85.7218	77.5435	98.2261	98.4753	83.8599	64		126.497	133.284	81.3164	127.63	180.576	135.332	159.661	127.576	138.038	92.1055	125.893	188.365	143.596	163.117	84.5473	54.2481	85.7218	77.5435	98.2261	98.4753	83.8599	64
healthy	426	OD	67	yes	33.0002	35.6707	43.1338	35.5859	37.3309	34.7086	14.1388	41.6132	50.1187	50.1187	46.9276	50.1187	42.5179	19.3865	96.2327	91.8045	101.795	108.561	85.9479	103.165	102.495	67	yes	3.5494	9.22103	5.04703	2.34551	10.1545	4.42268	0.823567	3.85957	10.9648	6.00581	2.4306	11.885	5.01187	0.944061	96.2327	91.8045	101.795	108.561	85.9479	103.165	102.495	67
healthy	427	OD	44	yes	76.2042	85.568	84.6593	74.5945	78.8985	62.7452	65.0001	69.5517	83.1764	75.6086	66.287	84.1395	59.0784	61.3056	86.6094	70.9398	80.3642	77.5435	100.682	79.7181	93.1777	44	yes	147.049	153.031	167.673	195.734	53.9088	97.3964	126.823	76.6682	95.4993	93.6329	100	28.1838	57.1667	63.0957	86.6094	70.9398	80.3642	77.5435	100.682	79.7181	93.1777	43
healthy	428	OD	44	yes	57.9093	59.1986	74.2219	54.5749	35.2427	40.9134	65.0001	55.7383	60.256	73.162	51.7947	33.4965	41.142	63.0957	134.038	75.1128	139.298	98.2218	159.617	150.058	163.061	44	yes	85.6738	27.8471	159.601	68.3162	28.6193	144.534	73.4005	45.2657	17.378	90.6031	35.4813	15.8489	82.0891	37.5837	134.038	75.1128	139.298	98.2218	159.617	150.058	163.061	44
healthy	428	OS	44		79.3024	81.7168	75.4527	82.3312	62.6713	71.5687	89.2101	73.6729	75.8578	71.9686	76.8625	59.5662	67.3863	84.1395	139.537	79.2857	144.656	87.8826	169.44	173.504	158.402	44		89.5527	66.8004	111.146	71.7715	32.1114	170.373	80.0201	47.736	36.3078	66.287	37.8941	17.7828	93.6329	43.401	139.537	79.2857	144.656	87.8826	169.44	173.504	158.402	44
healthy	429	OD	55	yes	84.7486	64.9099	73.0111	101.958	93.7711	113.429	63.1559	92.3389	72.4436	78.1371	112.202	105.925	121.819	74.9894	87.9841	100.15	85.7218	87.8826	90.8592	65.6502	93.1777	55	yes	22.0997	19.2655	20.7645	17.7341	28.6193	22.1659	26.804	16.5665	15.8489	16.6505	13.226	22.3872	17.4927	20.5353	87.9841	100.15	85.7218	87.8826	90.8592	65.6502	93.1777	55
healthy	430	OD	67	yes	72.9034	59.1986	71.8202	82.3312	55.8559	78.9915	66.8981	90.7178	75.8578	84.8343	103.344	79.4328	96.7641	91.7276	113.417	75.1128	85.7218	129.239	125.238	131.3	130.449	67		49.2565	42.1482	48.8371	46.0357	48.0463	63.508	38.9672	54.0371	50.1187	58.1147	47.7058	56.2341	74.3753	45.9727	113.417	75.1128	85.7218	129.239	125.238	131.3	130.449	67
healthy	430	OS	67		63.8345	67.9691	62.9656	64.3312	44.3679	76.4354	57.9314	79.0819	83.1764	75.6086	79.4328	59.5662	90.6031	84.1395	164.97	183.609	187.516	149.917	154.706	154.747	163.061	67	yes	58.0253	60.9227	59.4928	62.923	76.1482	50.4462	35.7437	61.7141	69.1831	67.3863	64.1421	89.1251	59.0784	39.8107	164.97	183.609	187.516	149.917	154.706	154.747	163.061	67
healthy	431	OD	52	yes	83.6302	74.5266	79.269	90.8702	62.6713	69.2528	106.026	84.1395	75.8578	79.4328	87.6712	70.7946	71.9686	115.478	91.421	100.15	96.437	98.2218	85.9479	84.4074	88.5188	52	yes	22.0021	88.0601	22.9181	35.3842	6.40707	11.1093	9.78811	14.3143	66.0693	16.9267	22.022	4.46684	7.43753	6.13056	91.421	100.15	96.437	98.2218	85.9479	84.4074	88.5188	51
healthy	431	OS	52		77.5659	67.9691	84.6593	73.3777	70.3184	55.0095	103.018	77.6935	75.8578	84.8343	71.9686	74.9894	55.3168	105.925	90.7337	100.15	85.7218	98.2218	88.4035	89.0967	79.201	52		16.4992	80.3118	16.4938	10.3061	42.8213	7.73647	13.0527	10.926	57.544	11.7877	6.85037	29.8538	5.53168	8.41395	90.7337	100.15	85.7218	98.2218	88.4035	89.0967	79.201	51
healthy	432	OD	51		83.6302	93.8234	76.704	82.3312	93.7711	78.9915	84.2198	85.2647	95.4993	75.6086	83.4504	105.925	82.0891	94.4061	93.4832	91.8045	85.7218	93.0522	103.137	93.786	83.8599	51	yes	40.8972	55.5622	50.4703	32.0591	53.9088	50.4462	20.1001	27.3236	45.7088	35.4813	20.9618	35.4813	37.2759	13.3352	93.4832	91.8045	85.7218	93.0522	103.137	93.786	83.8599	51
healthy	432	OS	51	yes	102.979	129.512	108.347	107.115	132.455	93.1127	66.8981	104.528	131.826	110.372	105.058	149.624	96.7641	72.8618	96.2327	83.4586	85.7218	98.2218	105.593	98.4753	102.495	51		41.0787	48.3926	52.158	35.971	101.545	42.7957	14.6453	28.0593	36.3078	37.8941	25.1189	70.7946	31.6228	9.71628	96.2327	83.4586	85.7218	98.2218	105.593	98.4753	102.495	51
healthy	433	OD	58		121.311	112.801	123.584	116.296	111.447	109.758	137.377	135.735	138.038	127.98	132.26	133.352	125.893	167.88	75.6114	70.9398	53.5761	62.0348	78.5809	84.4074	88.5188	58	yes	30.1302	24.2538	32.9095	23.8441	28.6193	27.9052	37.8616	24.6779	20.893	28.6512	18.992	25.1189	25.1189	32.5462	75.6114	70.9398	53.5761	62.0348	78.5809	84.4074	88.5188	58
healthy	433	OS	58	yes	131.959	129.512	143.3	108.891	157.423	142.798	126.013	147.649	144.544	158.489	119.832	188.365	158.489	158.489	83.8599	62.594	75.0066	82.7131	95.7705	89.0967	88.5188	58		43.5128	24.2538	62.5018	33.1312	60.4867	35.1306	42.4814	35.6388	20.893	53.5268	27.2718	53.0884	30.5995	36.5174	83.8599	62.594	75.0066	82.7131	95.7705	89.0967	88.5188	58
healthy	434	OD	22	yes	80.7195	78.0389	94.9893	77.0891	70.3184	81.633	65.0001	56.2341	54.9541	67.3863	50.9498	53.0884	61.054	47.3151	61.8639	50.0752	58.9337	67.2044	63.847	56.2716	69.8832	22	yes	132.811	146.143	214.589	80.5289	113.936	154.363	95.1041	33.9445	45.7088	61.054	21.3094	29.8538	41.142	20.5353	61.8639	50.0752	58.9337	67.2044	63.847	56.2716	69.8832	22
healthy	435	OD	32		95.0895	89.6007	101.449	103.649	74.485	73.962	97.2555	75.3222	75.8578	78.1371	80.7501	63.0957	61.054	81.7523	80.423	50.0752	75.0066	51.6957	105.593	93.786	83.8599	32	yes	99.5938	105.872	100.701	123.5	60.4867	77.3647	80.0201	35.0131	41.6869	38.5225	43.2229	23.7137	28.6512	26.6073	80.423	50.0752	75.0066	51.6957	105.593	93.786	83.8599	32
healthy	435	OS	32	yes	79.3024	74.5266	80.5835	95.4663	74.485	71.5687	59.623	61.7141	57.544	64.1421	71.9686	63.0957	59.0784	47.3151	86.6094	54.2481	96.437	62.0348	100.682	117.233	79.201	32		68.0531	121.557	74.8969	88.881	60.4867	42.7957	30.9527	24.0309	45.7088	29.1263	32.1472	22.3872	16.3789	10	86.6094	54.2481	96.437	62.0348	100.682	117.233	79.201	32
healthy	436	OD	62	yes	48.9408	53.9897	45.3155	46.2982	66.3848	42.2816	51.6314	58.7802	69.1831	50.9498	56.2341	89.1251	50.1187	68.786	70.1124	79.2857	69.649	56.8652	68.7583	65.6502	74.5421	62	yes	15.7148	13.9566	20.0926	14.7992	20.2609	18.8043	7.1318	14.7649	15.1356	19.9526	13.6683	19.9526	18.6822	6.8786	70.1124	79.2857	69.649	56.8652	68.7583	65.6502	74.5421	62
healthy	436	OS	62		39.9217	47.0231	34.2624	41.9476	46.9969	38.3084	37.6196	47.5251	60.256	41.142	48.4969	59.5662	43.9397	48.6968	67.3629	50.0752	69.649	62.0348	73.6696	70.3395	69.8832	62		6.5976	16.7795	5.47961	8.05289	7.61482	4.88138	3.37442	6.22631	16.5959	5.53168	7.43753	7.94328	4.69276	3.44747	67.3629	50.0752	69.649	62.0348	73.6696	70.3395	69.8832	62
healthy	437	OD	52	yes	98.9556	112.801	76.704	107.115	99.3274	106.207	106.026	100.89	125.893	74.3753	108.571	112.202	110.372	115.478	93.4832	75.1128	101.795	103.391	88.4035	107.854	93.1777	52	yes	94.859	88.0601	105.795	80.5289	120.687	111.093	65.4183	65.9524	63.0957	83.4504	54.4145	84.1395	84.8343	44.6684	93.4832	75.1128	101.795	103.391	88.4035	107.854	93.1777	52
healthy	437	OS	52		77.5659	89.6007	80.5835	65.398	105.213	93.1127	59.623	80.8523	100	83.4504	67.3863	118.85	96.7641	64.9382	96.2327	104.323	101.795	98.2218	85.9479	107.854	93.1777	52		59.5876	73.2452	56.6286	47.5752	42.8213	77.3647	61.7588	40.3431	52.4807	40.4709	32.1472	31.6228	59.0784	40.9732	96.2327	104.323	101.795	98.2218	85.9479	107.854	93.1777	52
healthy	438	OS	69	yes	78.952	85.568	64.0098	87.9297	66.3848	96.2264	75.061	103.148	114.815	80.7501	117.877	94.4061	117.877	109.018	81.7978	70.9398	101.795	87.8826	76.1253	89.0967	83.8599	69	yes	11.7845	25.3968	11.1146	11.375	3.81645	12.6715	10.9824	13.939	33.1131	13.895	12.5893	5.30884	15.8489	14.1254	81.7978	70.9398	101.795	87.8826	76.1253	89.0967	83.8599	69
healthy	439	OD	20		125.686	148.7	145.676	116.296	88.5256	152.509	91.8151	83.0292	104.713	98.3687	73.162	66.8344	110.372	57.8762	130.601	137.707	117.867	139.578	135.061	135.99	111.813	20	yes	167.199	192.655	197.648	143.203	143.437	176.07	119.729	41.7978	54.9541	55.3168	36.6679	35.4813	46.9276	26.6073	130.601	137.707	117.867	139.578	135.061	135.99	111.813	20
healthy	439	OS	20	yes	148.061	225.067	134.176	132.65	118.051	168.326	149.766	97.3782	144.544	90.6031	83.4504	84.1395	121.819	100	169.782	171.09	192.874	149.917	169.44	178.193	153.743	20		164.263	183.984	236.845	134.085	160.938	164.86	89.784	39.6348	54.9541	65.2057	32.1472	39.8107	42.5179	18.3021	169.782	171.09	192.874	149.917	169.44	178.193	153.743	20
healthy	440	OD	43		129.643	129.512	123.584	128.358	148.617	117.222	133.479	116.764	114.815	112.202	112.202	133.352	114.062	129.569	100.357	112.669	69.649	98.2218	120.327	103.165	79.201	43		182.681	139.566	185.064	166.05	170.475	170.373	212.911	92.3389	79.4328	103.344	82.0891	94.4061	96.7641	97.1628	100.357	112.669	69.649	98.2218	120.327	103.165	79.201	42
healthy	440	OS	43	yes	163.21	155.708	145.676	144.02	187.098	205.053	177.998	146.347	138.038	132.26	132.26	167.88	180.777	167.88	98.9822	112.669	96.437	103.391	105.593	93.786	74.5421	43	yes	260.34	211.242	236.845	238.441	286.193	307.994	260.435	129.856	120.226	127.98	117.877	158.489	163.789	122.321	98.9822	112.669	96.437	103.391	105.593	93.786	74.5421	42
healthy	441	OD	60	yes	48.9408	53.9897	43.8491	51.1001	41.886	45.1568	54.6908	57.239	66.0693	50.1187	58.1147	56.2341	51.7947	70.7946	77.6735	70.9398	91.0794	51.6957	85.9479	84.4074	69.8832	60		45.0818	58.1808	37.5374	51.6529	34.0142	48.8138	34.7295	38.5957	52.4807	34.9025	42.5179	31.6228	41.142	33.4965	77.6735	70.9398	91.0794	51.6957	85.9479	84.4074	69.8832	59
healthy	441	OS	60		68.2184	67.9691	71.8202	69.8451	83.5736	56.849	57.9314	78.0383	83.1764	78.1371	76.8625	105.925	65.2057	77.1792	90.7337	95.9774	85.7218	72.3739	100.682	93.786	93.1777	60	yes	45.2819	55.5622	41.4306	47.5752	60.4867	50.4462	26.0435	39.2854	47.863	39.1613	41.142	53.0884	46.9276	23.7137	90.7337	95.9774	85.7218	72.3739	100.682	93.786	93.1777	59
healthy	442	OD	76	yes	59.7323	49.2392	75.4527	54.5749	49.7816	56.849	54.6908	86.7884	79.4328	101.658	80.7501	79.4328	79.4328	89.1251	74.924	70.9398	69.649	103.391	49.1131	79.7181	102.495	76	yes	5.42964	5.06733	6.56631	4.31046	1.91276	13.9857	3.47295	7.56565	7.58578	9.51856	5.62341	2.98538	21.3094	5.46387	74.924	70.9398	69.649	103.391	49.1131	79.7181	102.495	76
healthy	443	OD	34	yes	74.5355	98.2452	74.2219	71.0033	70.3184	76.4354	63.1559	60.0961	83.1764	63.0957	53.5268	59.5662	65.2057	51.5822	86.6094	104.323	91.0794	77.5435	83.4922	84.4074	79.201	34		82.3266	60.9227	102.371	72.9617	67.8672	100.653	60.0066	30.7937	25.1189	41.8243	27.7241	28.1838	39.8107	20.5353	86.6094	104.323	91.0794	77.5435	83.4922	84.4074	79.201	34
healthy	443	OS	34		96.3611	102.875	86.0633	92.3771	93.7711	113.429	97.2555	76.6682	79.4328	68.5037	70.7946	84.1395	96.7641	81.7523	72.1745	70.9398	75.0066	62.0348	78.5809	79.7181	60.5655	34	yes	115.264	105.872	131.015	127.63	80.6603	122.615	71.318	44.0789	47.863	54.4145	49.3012	35.4813	50.1187	23.7137	72.1745	70.9398	75.0066	62.0348	78.5809	79.7181	60.5655	34
healthy	444	OD	81	yes	39.7454	67.9691	68.3625	33.3202	27.9943	37.0688	17.2947	61.4415	109.648	98.3687	53.5268	44.6684	53.5268	31.6228	51.5532	62.594	53.5761	31.0174	56.48	51.5823	37.2711	81		6.62688	6.99486	10.4069	4.75752	6.04867	5.56782	4.90568	11.27	12.5893	19.307	7.68625	10.5925	10	9.17276	51.5532	62.594	53.5761	31.0174	56.48	51.5823	37.2711	81
healthy	444	OS	81		56.1418	67.9691	61.9385	59.2526	52.7314	53.2294	37.6196	86.0232	104.713	90.6031	89.1251	89.1251	76.8625	70.7946	71.4871	70.9398	69.649	62.0348	83.4922	60.9609	69.8832	81	yes	6.48178	4.41346	9.27516	5.70101	3.21114	9.73964	4.24814	10.9745	7.58578	16.1118	9.67641	5.95662	18.6822	7.49894	71.4871	70.9398	69.649	62.0348	83.4922	60.9609	69.8832	81
healthy	445	OD	50	yes	141.648	129.512	153.045	141.67	125.046	142.798	126.013	141.254	131.826	145.977	143.596	133.352	143.596	137.246	92.7958	75.1128	85.7218	98.2218	98.2261	93.786	97.8365	50	yes	120.483	101.107	162.248	119.503	57.1031	77.3647	134.338	78.3846	75.8578	112.202	78.1371	37.5837	55.3168	84.1395	92.7958	75.1128	85.7218	98.2218	98.2261	93.786	97.8365	50
healthy	445	OS	50		134.914	135.616	148.092	132.65	148.617	142.798	97.2555	133.944	138.038	138.95	134.453	158.489	143.596	105.925	92.1084	75.1128	107.152	72.3739	98.2261	98.4753	97.8365	50		132.224	167.795	156.997	115.636	214.615	170.373	51.9636	84.888	120.226	110.372	73.162	149.624	114.062	32.5462	92.1084	75.1128	107.152	72.3739	98.2261	98.4753	97.8365	50
healthy	446	OS	68	yes	76.2042	89.6007	74.2219	82.3312	66.3848	45.1568	97.2555	99.1183	120.226	92.1055	110.372	94.4061	57.1667	137.246	81.1104	45.9023	85.7218	72.3739	81.0366	107.854	102.495	68	yes	9.65541	21.1242	6.04793	12.1485	14.3437	5.75402	8.9784	10.7342	25.1189	7.19686	13.226	16.788	6.73863	10.5925	81.1104	45.9023	85.7218	72.3739	81.0366	107.854	102.495	68
healthy	447	OD	31		83.2607	78.0389	91.9156	89.3879	70.3184	62.7452	81.8303	63.657	60.256	69.6397	66.287	56.2341	51.7947	66.8344	71.4871	54.2481	58.9337	62.0348	88.4035	75.0288	69.8832	31	yes	211.425	133.284	248.824	250.501	143.437	270.022	119.729	71.7413	52.4807	92.1055	86.2411	53.0884	100	35.4813	71.4871	54.2481	58.9337	62.0348	88.4035	75.0288	69.8832	31
healthy	447	OS	31	yes	93.4201	102.875	83.2783	107.115	74.485	55.0095	137.377	72.3795	83.1764	65.2057	80.7501	63.0957	45.4091	105.925	70.7997	58.4211	58.9337	51.6957	90.8592	60.9609	83.8599	31		115.264	153.031	114.863	140.867	71.8886	67.8266	106.709	39.1118	57.544	41.8243	48.4969	28.1838	25.9589	31.6228	70.7997	58.4211	58.9337	51.6957	90.8592	60.9609	83.8599	31
healthy	448	OS	69	yes	67.917	51.5598	69.4961	69.8451	66.3848	55.0095	81.8303	87.949	69.1831	84.8343	89.1251	100	71.9686	118.85	85.2346	91.8045	91.0794	93.0522	81.0366	79.7181	74.5421	69	yes	44.6844	44.1346	51.3072	49.1662	20.2609	38.7742	38.9672	51.6965	57.544	65.2057	53.5268	23.7137	46.9276	48.6968	85.2346	91.8045	91.0794	93.0522	81.0366	79.7181	74.5421	69
healthy	449	OD	69	yes	76.882	93.8234	91.9156	87.9297	70.3184	81.633	35.5152	100.444	125.893	115.954	114.062	105.925	103.344	51.5822	101.044	108.496	75.0066	103.391	112.96	89.0967	107.154	69	yes	42.7489	44.1346	43.5261	54.2654	36.0296	52.1332	18.9758	48.8047	57.544	52.6537	59.0784	42.1697	63.0957	23.7137	101.044	108.496	75.0066	103.391	112.96	89.0967	107.154	69
healthy	449	OS	69		59.2057	81.7168	65.0713	64.3312	55.8559	90.0996	23.0629	75.6565	104.713	78.1371	82.0891	79.4328	114.062	34.4747	116.167	95.9774	112.51	103.391	132.605	117.233	121.131	69		25.8044	38.4396	19.1252	23.4551	12.7838	38.7742	30.9527	29.5906	50.1187	22.7585	25.9589	16.788	46.9276	37.5837	116.167	95.9774	112.51	103.391	132.605	117.233	121.131	69
healthy	450	OD	70		106.692	102.875	99.7938	108.891	176.632	147.574	63.1559	140.008	151.356	127.98	134.453	251.189	186.822	97.1628	117.541	137.707	123.225	113.73	110.504	112.543	116.472	70	yes	28.6977	33.4795	37.5374	20.9044	40.4259	52.1332	10.9824	33.3485	41.6869	47.7058	22.7585	47.3151	67.3863	13.7246	117.541	137.707	123.225	113.73	110.504	112.543	116.472	70
healthy	450	OS	70	yes	86.6459	107.724	76.704	75.8316	105.213	117.222	75.061	111.706	151.356	95.1856	96.7641	149.624	148.398	105.925	106.543	125.188	96.437	113.73	103.137	98.4753	102.495	70		44.2904	36.7096	35.7302	35.971	120.687	55.6782	40.105	52.1564	47.863	45.4091	42.5179	141.254	65.2057	50.1187	106.543	125.188	96.437	113.73	103.137	98.4753	102.495	70
healthy	451	OD	45	yes	78.2559	93.8234	87.4904	74.5945	88.5256	96.2264	44.711	73.0233	100	82.0891	68.5037	84.1395	90.6031	42.1697	95.5453	75.1128	85.7218	108.561	100.682	93.786	111.813	45		79.8139	127.286	99.0587	83.2219	101.545	65.6318	30.9527	42.5448	75.8578	58.1147	43.9397	59.5662	38.5225	14.9624	95.5453	75.1128	85.7218	108.561	100.682	93.786	111.813	45
healthy	451	OS	45		73.227	85.568	69.4961	93.909	62.6713	69.2528	48.7432	68.3306	83.1764	66.287	83.4504	63.0957	65.2057	48.6968	111.355	79.2857	112.51	113.73	110.504	131.3	125.79	45	yes	54.5373	53.0615	51.3072	71.7715	40.4259	59.4644	31.8566	29.2001	31.6228	30.5995	37.2759	22.3872	36.0697	15.8489	111.355	79.2857	112.51	113.73	110.504	131.3	125.79	45
healthy	452	OD	77	yes	56.8926	53.9897	45.3155	68.7057	44.3679	45.1568	79.5086	83.0292	87.0964	62.0665	101.658	74.9894	63.0957	125.893	92.1084	108.496	101.795	103.391	81.0366	84.4074	83.8599	77	yes	6.36798	5.06733	4.35261	5.70101	6.40707	3.07994	25.3046	9.31603	7.94328	6.96397	7.81371	10	4.69276	40.9732	92.1084	108.496	101.795	103.391	81.0366	84.4074	83.8599	77
healthy	453	OD	56	yes	98.9556	107.724	93.4398	116.296	49.7816	78.9915	122.437	105.925	114.815	100	121.819	56.2341	87.6712	141.254	75.6114	50.0752	80.3642	82.7131	71.2139	79.7181	93.1777	56	yes	130.479	139.566	126.776	155.477	64.0707	118.647	116.332	104.066	120.226	110.372	121.819	53.0884	103.344	91.7276	75.6114	50.0752	80.3642	82.7131	71.2139	79.7181	93.1777	56
healthy	453	OS	56		51.1566	61.9885	55.2027	55.4799	46.9969	45.1568	36.5522	55.4921	72.4436	58.1147	59.0784	59.5662	50.1187	40.9732	89.3589	87.6316	80.3642	82.7131	95.7705	89.0967	88.5188	56		75.0163	76.6972	81.3164	69.449	53.9088	77.3647	65.4183	59.041	66.0693	67.3863	53.5268	42.1697	67.3863	54.6387	89.3589	87.6316	80.3642	82.7131	95.7705	89.0967	88.5188	56
healthy	454	OD	27		113.516	129.512	119.585	114.399	140.304	106.207	81.8303	83.0292	95.4993	90.6031	80.7501	105.925	84.8343	59.5662	104.481	87.6316	112.51	103.391	100.682	112.543	111.813	27	yes	33.6572	42.1482	53.023	19.898	20.2609	50.4462	23.2113	10.089	15.1356	16.9267	6.00581	6.30957	16.3789	6.49382	104.481	87.6316	112.51	103.391	100.682	112.543	111.813	27
healthy	454	OS	27	yes	122.934	81.7168	138.663	118.224	140.304	99.4444	141.388	88.7313	63.0957	101.658	83.4504	112.202	76.8625	97.1628	131.289	116.842	139.298	129.239	122.783	145.368	149.084	27		52.4066	84.0968	81.3164	61.8965	15.1936	37.5195	26.0435	15.9899	27.5423	27.7241	19.307	5.01187	12.1819	7.07946	131.289	116.842	139.298	129.239	122.783	145.368	149.084	27
healthy	455	OD	59	yes	77.2232	59.1986	69.4961	92.3771	83.5736	84.3629	65.0001	87.949	72.4436	78.1371	103.344	100	96.7641	79.4328	109.98	121.015	107.152	118.9	108.049	93.786	111.813	59	yes	49.4751	48.3926	44.9817	43.8194	85.4397	52.1332	41.2761	40.3431	43.6516	39.8107	34.3332	74.9894	45.4091	34.4747	109.98	121.015	107.152	118.9	108.049	93.786	111.813	59
healthy	456	OD	55		70.6784	64.9099	68.3625	83.6965	52.7314	71.5687	61.3641	77.3502	75.8578	73.162	86.2411	63.0957	79.4328	77.1792	106.543	100.15	139.298	93.0522	93.3148	107.854	121.131	55		32.1994	25.3968	26.5744	31.5362	24.0802	40.0708	40.105	23.7137	19.0546	20.6199	23.9096	16.788	33.7731	29.8538	106.543	100.15	139.298	93.0522	93.3148	107.854	121.131	55
healthy	456	OS	55	yes	76.2042	67.9691	76.704	86.4954	49.7816	62.7452	86.679	81.9335	83.1764	80.7501	90.6031	59.5662	67.3863	97.1628	103.794	79.2857	112.51	93.0522	110.504	107.854	116.472	55	yes	37.5972	23.1622	33.4552	38.417	40.4259	41.4108	41.2761	28.0593	17.378	27.7241	28.1838	29.8538	33.7731	31.6228	103.794	79.2857	112.51	93.0522	110.504	107.854	116.472	55
healthy	457	OD	57		82.162	78.0389	98.1659	89.3879	49.7816	84.3629	61.3641	89.9179	83.1764	106.8	93.6329	63.0957	96.7641	72.8618	110.668	121.015	117.867	98.2218	112.96	103.165	107.154	57		15.925	13.9566	17.9075	10.8274	16.0938	31.8294	11.6332	12.4231	12.0226	14.8398	8.34504	13.3352	27.7241	8.91251	110.668	121.015	117.867	98.2218	112.96	103.165	107.154	57
healthy	457	OS	57	yes	58.6837	49.2392	64.0098	57.3352	46.9969	67.0119	53.1391	65.3709	63.0957	67.3863	63.0957	56.2341	74.3753	64.9382	113.417	100.15	96.437	113.73	125.238	112.543	121.131	57	yes	24.2533	33.4795	22.5442	18.3271	50.8932	37.5195	13.4338	18.3426	26.3027	18.6822	13.895	39.8107	30.5995	10	113.417	100.15	96.437	113.73	125.238	112.543	121.131	57
healthy	458	OD	42	yes	106.221	129.512	91.9156	108.891	105.213	87.1841	126.013	94.825	120.226	82.0891	96.7641	100	79.4328	115.478	105.169	79.2857	112.51	82.7131	120.327	98.4753	116.472	42		31.9155	40.2512	30.3115	43.1046	27.0184	33.9938	14.2298	15.3652	20.893	15.3361	21.3094	13.3352	17.4927	6.8786	105.169	79.2857	112.51	82.7131	120.327	98.4753	116.472	42
healthy	458	OS	42		111.03	112.801	117.634	103.649	125.046	109.758	97.2555	98.6804	104.713	103.344	90.6031	112.202	103.344	91.7276	104.481	70.9398	101.795	98.2218	115.416	117.233	116.472	42	yes	40.5366	50.6733	44.9817	45.2847	36.0296	24.4649	30.9527	19.8645	30.1995	23.1359	22.022	18.8365	12.5893	14.9624	104.481	70.9398	101.795	98.2218	115.416	117.233	116.472	42
healthy	459	OD	42		105.284	118.117	108.347	112.533	83.5736	99.4444	89.2101	93.5737	109.648	95.1856	100	79.4328	93.6329	79.4328	108.605	95.9774	112.51	87.8826	112.96	131.3	107.154	42		96.1275	160.243	84.0357	93.3765	76.1482	126.715	63.5622	47.1061	91.2011	44.6684	46.9276	39.8107	65.2057	28.1838	108.605	95.9774	112.51	87.8826	112.96	131.3	107.154	42
healthy	459	OS	42	yes	111.523	112.801	87.4904	114.399	125.046	78.9915	188.545	96.9479	100	74.3753	98.3687	112.202	74.3753	172.783	92.1084	66.7669	101.795	82.7131	103.137	107.854	83.8599	42	yes	110.271	160.243	84.0357	134.085	160.938	65.6318	100.739	54.0371	79.4328	45.4091	64.1421	89.1251	33.7731	50.1187	92.1084	66.7669	101.795	82.7131	103.137	107.854	83.8599	42
healthy	460	OS	46	yes	54.6699	56.5342	56.1182	50.2665	35.2427	64.8434	57.9314	51.926	57.544	50.1187	47.7058	35.4813	63.0957	61.3056	90.0463	79.2857	96.437	82.7131	98.2261	93.786	88.5188	46	yes	8.30589	2.78471	5.57048	9.18533	10.7562	9.11951	17.406	4.71061	1.7378	3.37731	5.26537	7.07946	5.17947	9.71628	90.0463	79.2857	96.437	82.7131	98.2261	93.786	88.5188	46
healthy	461	OD	46		97.6497	85.568	104.841	89.3879	105.213	142.798	68.8516	91.9309	83.1764	96.7641	82.0891	112.202	138.95	68.786	98.2948	70.9398	101.795	77.5435	108.049	112.543	107.154	46		43.7059	53.0615	41.4306	46.0357	24.0802	27.9052	60.0066	24.4603	33.1131	24.7091	25.9589	13.3352	16.9267	33.4965	98.2948	70.9398	101.795	77.5435	108.049	112.543	107.154	46
healthy	461	OS	46	yes	102.071	93.8234	96.5646	101.958	93.7711	96.2264	118.964	98.2444	91.2011	96.7641	95.1856	94.4061	93.6329	118.85	90.7337	75.1128	91.0794	82.7131	93.3148	103.165	102.495	46	yes	41.6281	35.0574	48.0404	47.5752	36.0296	29.8028	31.8566	23.5047	21.8776	29.1263	25.9589	21.1349	18.6822	18.3021	90.7337	75.1128	91.0794	82.7131	93.3148	103.165	102.495	46
healthy	462	OD	47	yes	114.525	123.683	101.449	132.65	132.455	84.3629	115.588	113.702	125.893	98.3687	127.98	141.254	87.6712	125.893	82.4851	95.9774	91.0794	93.0522	71.2139	79.7181	74.5421	47	yes	38.4389	33.4795	58.5223	24.6414	40.4259	38.7742	32.7868	22.3872	21.8776	37.2759	13.895	25.1189	25.1189	18.3021	82.4851	95.9774	91.0794	93.0522	71.2139	79.7181	74.5421	47
healthy	462	OS	47		76.2042	89.6007	86.0633	85.0844	70.3184	55.0095	57.9314	74.9894	95.4993	80.7501	80.7501	79.4328	55.3168	63.0957	79.7356	87.6316	85.7218	77.5435	76.1253	75.0288	74.5421	47		40.8972	40.2512	63.5383	31.5362	48.0463	42.7957	20.6871	23.819	25.1189	40.4709	17.7828	31.6228	26.827	11.885	79.7356	87.6316	85.7218	77.5435	76.1253	75.0288	74.5421	47
healthy	463	OD	49	yes	106.692	89.6007	108.347	105.368	118.051	113.429	97.2555	106.868	91.2011	105.058	100	133.352	121.819	109.018	134.726	125.188	139.298	139.578	132.605	131.3	144.425	49	yes	169.434	110.861	114.863	174.448	214.615	164.86	292.213	106.868	79.4328	76.8625	112.202	149.624	106.8	177.828	134.726	125.188	139.298	139.578	132.605	131.3	144.425	49
healthy	463	OS	49		88.1942	102.875	96.5646	92.3771	78.8985	99.4444	54.6908	88.7313	104.713	98.3687	90.6031	89.1251	100	57.8762	128.539	137.707	139.298	144.748	115.416	121.922	130.449	49		135.184	139.566	118.704	99.7262	143.437	181.958	164.323	86.0232	104.713	80.7501	61.054	100	121.819	105.925	128.539	137.707	139.298	144.748	115.416	121.922	130.449	49
healthy	464	OD	48		104.819	98.2452	119.585	98.6588	93.7711	78.9915	118.964	104.066	104.713	114.062	95.1856	100	82.0891	129.569	121.666	108.496	112.51	113.73	130.15	121.922	130.449	48	yes	33.0664	31.9727	44.2479	21.2511	42.8213	41.4108	24.5866	20.3993	20.893	29.6093	13.0103	29.8538	28.6512	14.1254	121.666	108.496	112.51	113.73	130.15	121.922	130.449	48
healthy	464	OS	48	yes	95.9354	74.5266	98.1659	90.8702	78.8985	102.77	112.309	94.4061	75.8578	96.7641	87.6712	89.1251	103.344	112.202	114.104	104.323	101.795	98.2218	132.605	117.233	107.154	48		39.2994	40.2512	45.7276	37.7903	36.0296	52.1332	20.1001	24.1375	27.5423	30.5995	23.5195	23.7137	33.7731	11.5478	114.104	104.323	101.795	98.2218	132.605	117.233	107.154	48
healthy	465	OD	46		72.9034	112.801	77.9759	64.3312	88.5256	60.7148	59.623	70.1704	104.713	70.7946	63.0957	100	61.054	61.3056	106.543	150.226	85.7218	98.2218	122.783	84.4074	74.5421	46		45.6847	30.5337	50.4703	61.8965	15.1936	35.1306	49.0568	25.9096	18.197	31.1069	37.2759	8.91251	21.3094	25.1189	106.543	150.226	85.7218	98.2218	122.783	84.4074	74.5421	50
healthy	465	OS	46	yes	84.0014	98.2452	84.6593	87.9297	70.3184	62.7452	89.2101	80.8523	95.4993	80.7501	84.8343	70.7946	61.054	91.7276	82.4851	104.323	64.2914	93.0522	88.4035	70.3395	69.8832	46	yes	26.9727	36.7096	24.8824	19.5734	27.0184	29.8028	31.8566	15.1624	22.9087	14.5977	11.0372	15.8489	19.307	17.2783	82.4851	104.323	64.2914	93.0522	88.4035	70.3395	69.8832	50
healthy	466	OD	45		69.4375	67.9691	67.2473	90.8702	62.6713	46.6669	63.1559	66.2451	66.0693	65.2057	82.0891	59.5662	46.9276	66.8344	65.9881	41.7293	80.3642	72.3739	58.9357	84.4074	69.8832	45		62.2854	35.0574	61.4823	72.9617	67.8672	67.8266	47.6649	35.0131	20.893	36.6679	41.8243	39.8107	39.8107	27.3842	65.9881	41.7293	80.3642	72.3739	58.9357	84.4074	69.8832	45
healthy	466	OS	45	yes	85.1247	81.7168	80.5835	90.8702	78.8985	67.0119	100.095	80.8523	79.4328	76.8625	84.8343	79.4328	65.2057	100	85.2346	45.9023	85.7218	98.2218	85.9479	103.165	97.8365	45	yes	68.6585	27.8471	72.4734	76.652	67.8672	59.4644	80.0201	37.7505	16.5959	42.5179	43.2229	39.8107	33.7731	43.401	85.2346	45.9023	85.7218	98.2218	85.9479	103.165	97.8365	45
healthy	467	OD	53	yes	89.7703	112.801	106.58	80.9881	62.6713	99.4444	68.8516	95.2459	125.893	110.372	84.8343	74.9894	106.8	77.1792	83.1725	75.1128	75.0066	87.8826	88.4035	75.0288	93.1777	53		118.893	101.107	111.146	110.069	67.8672	154.363	138.261	84.5129	79.4328	87.6712	74.3753	50.1187	117.877	100	83.1725	75.1128	75.0066	87.8826	88.4035	75.0288	93.1777	53
healthy	467	OS	53		72.9034	81.7168	75.4527	86.4954	41.886	69.2528	59.623	77.3502	91.2011	78.1371	90.6031	50.1187	71.9686	68.786	72.8619	54.2481	75.0066	72.3739	81.0366	79.7181	74.5421	53	yes	115.264	110.861	137.642	98.0994	64.0707	139.857	100.739	80.8523	83.1764	103.344	67.3863	50.1187	103.344	72.8618	72.8619	54.2481	75.0066	72.3739	81.0366	79.7181	74.5421	53
healthy	468	OD	70	yes	96.3611	89.6007	91.9156	92.3771	99.3274	84.3629	118.964	126.451	120.226	115.954	121.819	141.254	106.8	177.828	68.7376	45.9023	64.2914	72.3739	73.6696	75.0288	79.201	70	yes	19.2651	26.5937	34.01	14.0867	50.8932	20.083	4.63126	23.092	34.6737	43.9397	16.3789	63.0957	24.306	6.13056	68.7376	45.9023	64.2914	72.3739	73.6696	75.0288	79.201	70
healthy	468	OS	70		59.9974	53.9897	55.2027	59.2526	74.485	53.2294	68.8516	78.3846	72.4436	67.3863	78.1371	105.925	67.3863	105.925	83.1725	83.4586	75.0066	87.8826	90.8592	79.7181	79.201	70		36.1283	48.3926	49.647	39.7017	48.0463	41.4108	8.72367	42.7336	63.0957	62.0665	43.9397	63.0957	51.7947	11.5478	83.1725	83.4586	75.0066	87.8826	90.8592	79.7181	79.201	70
healthy	469	OD	23		138.546	112.801	136.401	148.836	111.447	129.38	154.14	96.5196	83.1764	96.7641	98.3687	84.1395	100	105.925	81.7978	83.4586	96.437	56.8652	88.4035	89.0967	65.2244	23	yes	136.386	127.286	131.015	147.992	113.936	104.019	142.298	38.2554	43.6516	40.4709	41.142	33.4965	31.6228	35.4813	81.7978	83.4586	96.437	56.8652	88.4035	89.0967	65.2244	23
healthy	469	OS	24	yes	136.114	148.7	148.092	132.65	125.046	133.706	112.309	96.5196	114.815	106.8	90.6031	89.1251	103.344	79.4328	131.289	171.09	128.583	124.07	127.694	112.543	121.131	24		137.6	96.556	112.989	125.548	151.936	139.857	206.871	39.8107	30.1995	36.0697	36.6679	47.3151	45.4091	53.0884	131.289	171.09	128.583	124.07	127.694	112.543	121.131	24
healthy	470	OD	72	yes	60.2637	39.1121	64.0098	59.2526	66.3848	78.9915	50.1665	80.4951	57.544	83.4504	71.9686	105.925	103.344	79.4328	96.2327	87.6316	91.0794	82.7131	108.049	103.165	93.1777	72	yes	48.8222	30.5337	42.8161	43.1046	95.8649	82.6255	35.7437	59.8306	41.6869	56.2341	48.4969	118.85	114.062	48.6968	96.2327	87.6316	91.0794	82.7131	108.049	103.165	93.1777	72
healthy	471	OD	79	yes	47.0287	42.8856	53.4164	47.8465	35.2427	48.2275	39.8487	69.5517	66.0693	74.3753	71.9686	56.2341	69.6397	66.8344	143.662	121.015	144.656	144.748	144.884	154.747	149.084	79	yes	8.08812	11.0861	8.6846	13.4085	4.04259	2.5283	7.34005	13.1011	18.197	15.3361	20.9618	6.68344	4.54091	12.5893	143.662	121.015	144.656	144.748	144.884	154.747	149.084	79
healthy	472	OD	24	yes	184.754	178.777	166.162	178.352	198.184	179.772	217.728	129.282	138.038	117.877	119.832	141.254	138.95	149.624	87.9841	100.15	91.0794	72.3739	85.9479	84.4074	88.5188	24	yes	555.119	421.482	435.261	516.529	571.031	556.782	872.367	153.652	144.544	132.26	145.977	158.489	163.789	211.349	87.9841	100.15	91.0794	72.3739	85.9479	84.4074	88.5188	24
healthy	472	OS	24		198.319	187.202	177.461	210.236	176.632	173.955	244.295	136.338	125.893	123.839	141.254	133.352	130.103	167.88	105.169	116.842	117.867	93.0522	105.593	112.543	83.8599	24		473.321	278.471	414.306	525.095	428.213	339.938	755.438	131.592	91.2011	125.893	145.977	125.893	106.8	183.021	105.169	116.842	117.867	93.0522	105.593	112.543	83.8599	24
healthy	473	OD	48		110.051	89.6007	106.58	97.0494	111.447	125.193	133.479	108.777	95.4993	101.658	93.6329	125.893	121.819	145.378	112.73	87.6316	117.867	113.73	117.871	121.922	121.131	48	yes	152.352	139.566	162.248	158.055	135.413	154.363	109.824	89.1251	87.0964	105.058	90.6031	79.4328	96.7641	64.9382	112.73	87.6316	117.867	113.73	117.871	121.922	121.131	48
healthy	473	OS	48	yes	122.934	93.8234	123.584	120.185	111.447	125.193	141.388	117.802	95.4993	115.954	110.372	125.893	130.103	137.246	123.728	95.9774	107.152	129.239	125.238	140.679	149.084	48		145.753	105.872	170.454	143.203	135.413	88.2441	174.06	85.2647	66.0693	106.8	83.4504	84.1395	57.1667	100	123.728	95.9774	107.152	129.239	125.238	140.679	149.084	48
healthy	474	OD	58	yes	94.6694	102.875	99.7938	92.3771	93.7711	87.1841	84.2198	109.745	120.226	112.202	105.058	112.202	103.344	112.202	105.856	121.015	91.0794	108.561	112.96	84.4074	107.154	58	yes	34.5634	96.556	60.4793	20.5634	40.4259	47.2342	9.24058	28.6875	87.0964	54.4145	16.3789	37.5837	41.142	7.94328	105.856	121.015	91.0794	108.561	112.96	84.4074	107.154	58
healthy	474	OS	58		85.5025	107.724	88.9413	73.3777	132.455	113.429	51.6314	96.5196	120.226	98.3687	83.4504	158.489	125.893	64.9382	104.481	108.496	112.51	98.2218	108.049	107.854	83.8599	58		49.0388	63.7939	79.99	42.4014	67.8672	59.4644	12.6823	40.3431	57.544	70.7946	34.3332	59.5662	50.1187	10.9018	104.481	108.496	112.51	98.2218	108.049	107.854	83.8599	58
healthy	475	OD	57		54.9125	53.9897	62.9656	53.6846	52.7314	58.7501	39.8487	61.988	66.0693	66.287	61.054	66.8344	67.3863	48.6968	68.0502	58.4211	64.2914	77.5435	71.2139	65.6502	69.8832	57		20.1373	31.9727	27.9185	22.3259	19.1276	16.486	6.73285	15.8489	27.5423	23.1359	17.7828	15.8489	13.895	5.30884	68.0502	58.4211	64.2914	77.5435	71.2139	65.6502	69.8832	57
healthy	475	OS	57	yes	52.0708	49.2392	56.1182	49.4465	59.1655	60.7148	38.7181	56.4837	57.544	57.1667	52.6537	74.9894	65.2057	47.3151	72.8619	66.7669	64.2914	67.2044	85.9479	70.3395	69.8832	57	yes	17.5544	27.8471	22.5442	11.9503	12.7838	26.1285	10.6709	14.1254	25.1189	19.307	9.36329	11.2202	22.7585	8.65964	72.8619	66.7669	64.2914	67.2044	85.9479	70.3395	69.8832	57
healthy	476	OD	52	yes	67.617	64.9099	87.4904	65.398	59.1655	96.2264	33.5285	68.9385	72.4436	86.2411	64.1421	66.8344	100	37.5837	120.978	108.496	144.656	108.561	120.327	126.611	121.131	52	yes	23.3058	31.9727	44.9817	19.898	5.71031	17.607	15.9661	16.1322	23.9883	34.3332	13.4453	4.21697	13.4453	10.5925	120.978	108.496	144.656	108.561	120.327	126.611	121.131	52
healthy	477	OD	80		57.3987	59.1986	53.4164	55.4799	83.5736	55.0095	53.1391	86.7884	91.2011	76.8625	86.2411	133.352	76.8625	94.4061	89.3589	75.1128	107.152	87.8826	88.4035	89.0967	93.1777	80		39.4738	33.4795	29.817	46.0357	80.6603	40.0708	29.2213	65.661	57.544	51.7947	73.162	141.254	71.9686	56.2341	89.3589	75.1128	107.152	87.8826	88.4035	89.0967	93.1777	80
healthy	477	OS	80	yes	51.1566	44.9067	43.1338	58.286	46.9969	55.0095	53.1391	77.6935	69.1831	60.0581	89.1251	79.4328	82.0891	97.1628	74.924	79.2857	80.3642	82.7131	71.2139	70.3395	74.5421	80	yes	49.6946	40.2512	39.436	80.5289	50.8932	30.7994	42.4814	80.4951	69.1831	67.3863	125.893	89.1251	55.3168	72.8618	74.924	79.2857	80.3642	82.7131	71.2139	70.3395	74.5421	80
healthy	478	OD	74		98.0831	81.7168	90.4162	101.958	118.051	113.429	86.679	135.735	120.226	119.832	136.683	177.828	153.361	141.254	94.8579	112.669	85.7218	82.7131	98.2261	89.0967	93.1777	74		12.0483	20.1734	20.0926	6.72017	12.0687	18.1958	5.34809	16.64	28.8403	29.6093	8.91251	18.8365	25.9589	8.17523	94.8579	112.669	85.7218	82.7131	98.2261	89.0967	93.1777	75
healthy	478	OS	74	yes	79.3024	56.5342	77.9759	78.3674	78.8985	62.7452	115.588	111.213	83.1764	103.344	112.202	118.85	84.8343	183.021	109.293	150.226	112.51	103.391	98.2261	98.4753	93.1777	74	yes	10.3185	4.21482	16.2248	8.32219	21.4615	13.5332	5.04893	14.251	6.30957	23.5195	11.2202	31.6228	19.307	7.71792	109.293	150.226	112.51	103.391	98.2261	98.4753	93.1777	75
healthy	479	OD	76	yes	55.8938	59.1986	60.9281	53.6846	52.7314	67.0119	39.8487	78.3846	91.2011	79.4328	75.6086	79.4328	90.6031	64.9382	44.6794	45.9023	48.2185	41.3565	46.6574	37.5144	46.5888	76		138.824	175.703	139.924	106.508	202.609	154.363	109.824	195.157	263.027	213.094	141.254	316.228	227.585	167.88	44.6794	45.9023	48.2185	41.3565	46.6574	37.5144	46.5888	76
healthy	479	OS	76		44.595	51.5598	49.1995	39.2768	35.2427	53.2294	37.6196	61.988	72.4436	65.2057	55.3168	53.0884	71.9686	59.5662	57.0522	75.1128	53.5761	51.6957	54.0244	51.5823	46.5888	76	yes	141.304	160.243	112.989	134.085	453.586	122.615	103.681	200.412	229.087	174.927	172.074	707.946	193.07	167.88	57.0522	75.1128	53.5761	51.6957	54.0244	51.5823	46.5888	76
healthy	480	OD	56		168.349	163.046	158.162	161.593	198.184	162.879	177.998	182.616	181.97	161.118	177.828	223.872	180.777	217.52	76.9861	54.2481	58.9337	77.5435	95.7705	65.6502	88.5188	56	yes	181.874	110.861	159.601	195.734	191.276	236.732	164.323	145.701	95.4993	141.254	148.398	167.88	193.07	141.254	76.9861	54.2481	58.9337	77.5435	95.7705	65.6502	88.5188	56
healthy	480	OS	50	yes	140.399	123.683	138.663	120.185	166.751	157.609	154.14	139.39	125.893	134.453	114.062	188.365	163.789	167.88	72.1745	54.2481	64.2914	77.5435	76.1253	79.7181	79.201	56		199.598	127.286	173.281	216.035	286.193	194.331	195.299	154.334	104.713	145.977	163.789	237.137	163.789	149.624	75.6114	58.4211	69.649	77.5435	81.0366	89.0967	79.201	56
healthy	481	OS	51	yes	115.544	89.6007	98.1659	128.358	88.5256	87.1841	199.717	117.802	95.4993	100	127.98	100	87.6712	217.52	85.922	125.188	80.3642	87.8826	71.2139	75.0288	83.8599	51	yes	76.3568	60.9227	56.6286	91.8533	67.8672	63.508	103.681	51.0143	47.863	40.4709	61.054	50.1187	43.9397	66.8344	85.922	125.188	80.3642	87.8826	71.2139	75.0288	83.8599	51
healthy	482	OD	65	yes	72.9034	85.568	65.0713	80.9881	46.9969	62.7452	86.679	90.3169	109.648	76.8625	100	63.0957	76.8625	122.321	85.2346	112.669	75.0066	87.8826	81.0366	75.0288	74.5421	65	yes	11.7845	6.37939	11.8704	8.32219	18.0576	14.4534	16.4323	11.6248	6.60693	12.798	7.94328	18.8365	15.8489	16.3117	85.2346	112.669	75.0066	87.8826	81.0366	75.0288	74.5421	65
healthy	482	OS	65		43.8121	56.5342	41.738	46.2982	49.7816	55.0095	25.877	53.7984	69.1831	48.4969	56.2341	70.7946	69.6397	35.4813	95.5453	50.0752	91.0794	118.9	105.593	107.854	97.8365	65		8.79805	5.30615	8.82862	7.79231	14.3437	9.42447	8.47616	8.67884	5.49541	9.06031	7.94328	14.9624	10	8.41395	95.5453	50.0752	91.0794	118.9	105.593	107.854	97.8365	65
healthy	483	OD	68		102.071	89.6007	110.144	90.8702	111.447	106.207	100.095	132.176	120.226	134.453	119.832	149.624	138.95	145.378	97.6074	100.15	96.437	103.391	95.7705	107.854	83.8599	68		110.761	96.556	92.7516	88.881	107.562	126.715	169.122	123.682	120.226	108.571	96.7641	125.893	153.361	199.526	97.6074	100.15	96.437	103.391	95.7705	107.854	83.8599	68
healthy	483	OS	68	yes	82.8929	81.7168	87.4904	80.9881	88.5256	69.2528	81.8303	104.991	109.648	105.058	101.658	125.893	87.6712	115.478	113.417	104.323	101.795	139.578	103.137	126.611	116.472	68	yes	73.3737	38.4396	68.9842	80.5289	80.6603	45.7058	116.332	80.8523	43.6516	78.1371	87.6712	100	55.3168	137.246	113.417	104.323	101.795	139.578	103.137	126.611	116.472	68
healthy	484	OS	65	yes	73.227	61.9885	75.4527	75.8316	78.8985	67.0119	68.8516	90.3169	83.1764	89.1251	92.1055	105.925	82.0891	94.4061	90.0463	95.9774	96.437	108.561	83.4922	89.0967	79.201	65	yes	18.9269	13.3284	16.4938	22.6961	12.7838	13.0953	28.3922	19.9526	15.8489	18.3775	23.1359	14.1254	14.8398	31.6228	90.0463	95.9774	96.437	108.561	83.4922	89.0967	79.201	65
healthy	485	OD	48	yes	127.367	102.875	138.663	114.399	148.617	142.798	115.588	123.682	104.713	132.26	108.571	158.489	148.398	115.478	80.423	54.2481	69.649	77.5435	90.8592	89.0967	93.1777	48		141.304	76.6972	154.436	140.867	143.437	100.653	184.374	81.5715	47.863	93.6329	83.4504	89.1251	63.0957	102.92	80.423	54.2481	69.649	77.5435	90.8592	89.0967	93.1777	48
healthy	485	OS	48		115.544	112.801	93.4398	105.368	111.447	147.574	149.766	112.202	109.648	86.2411	101.658	125.893	153.361	153.993	94.1705	83.4586	107.152	87.8826	85.9479	107.854	102.495	48	yes	132.811	88.0601	144.603	113.75	107.562	135.332	164.323	77.6935	57.544	89.1251	67.3863	70.7946	84.8343	91.7276	94.1705	83.4586	107.152	87.8826	85.9479	107.854	102.495	48
healthy	486	OD	43	yes	80.7195	78.0389	66.1503	87.9297	74.485	73.962	103.018	73.9998	75.8578	61.054	78.1371	70.7946	71.9686	97.1628	81.1104	37.5564	69.649	82.7131	93.3148	89.0967	102.495	43		41.6281	40.2512	27.9185	43.8194	53.9088	44.2268	50.4893	20.856	21.8776	15.8489	22.022	26.6073	23.5195	23.7137	81.1104	37.5564	69.649	82.7131	93.3148	89.0967	102.495	43
healthy	486	OS	43		70.6784	71.1723	56.1182	69.8451	111.447	87.1841	65.0001	64.2233	66.0693	50.9498	62.0665	105.925	84.8343	61.3056	79.0483	25.0376	75.0066	82.7131	93.3148	89.0967	102.495	43	yes	52.8728	92.2103	41.4306	58.9166	71.8886	52.1332	31.8566	26.3727	52.4807	22.3872	30.5995	33.4965	26.827	15.3993	79.0483	25.0376	75.0066	82.7131	93.3148	89.0967	102.495	43
healthy	487	OS	34	yes	141.022	67.9691	129.834	153.813	140.304	133.706	211.551	111.706	54.9541	98.3687	117.877	125.893	121.819	172.783	107.918	137.707	91.0794	113.73	98.2261	103.165	102.495	38	yes	63.1183	12.7286	77.4016	83.2219	57.1031	88.2441	44.9986	28.1838	6.30957	38.5225	36.6679	28.1838	42.5179	18.3021	92.1084	108.496	75.0066	108.561	88.4035	84.4074	88.5188	38
healthy	488	OD	57	yes	126.244	112.801	123.584	118.224	118.051	152.509	126.013	141.881	138.038	134.453	127.98	149.624	169.267	158.489	76.9861	79.2857	64.2914	87.8826	78.5809	70.3395	79.201	57	yes	57.5136	69.9486	38.7927	61.8965	45.3586	41.4108	103.681	46.6907	63.0957	33.7731	49.3012	37.5837	36.0697	86.5964	76.9861	79.2857	64.2914	87.8826	78.5809	70.3395	79.201	57
healthy	488	OS	52		82.162	93.8234	84.6593	87.9297	70.3184	81.633	63.1559	83.7678	100	83.4504	87.6712	79.4328	84.8343	70.7946	83.1725	79.2857	80.3642	98.2218	81.0366	93.786	74.5421	57		23.2028	38.4396	17.9075	36.5675	14.3437	15.4363	16.9122	18.5879	34.6737	15.8489	28.1838	11.885	13.0103	13.7246	55.6775	45.9023	53.5761	56.8652	56.48	60.9609	55.9066	57
healthy	489	OD	34		117.089	98.2452	115.715	120.185	93.7711	121.142	126.013	93.5737	83.1764	93.6329	93.6329	79.4328	100	102.92	109.98	129.361	101.795	124.07	95.7705	98.4753	121.131	38	yes	302.639	221.197	248.824	315.362	270.184	288.384	412.761	135.135	104.713	123.839	138.95	118.85	134.453	188.365	112.73	133.534	107.152	144.748	73.6696	121.922	130.449	38
healthy	489	OS	34	yes	155.451	112.801	127.716	158.957	176.632	142.798	237.364	122.05	95.4993	100	121.819	149.624	117.877	188.365	110.668	141.88	117.867	118.9	85.9479	103.165	116.472	38		243.609	167.795	197.648	258.878	321.114	194.331	327.868	106.868	91.2011	93.6329	112.202	141.254	93.6329	133.352	114.792	125.188	117.867	144.748	81.0366	121.922	130.449	38
healthy	490	OD	57	yes	91.3745	93.8234	86.0633	89.3879	70.3184	99.4444	100.095	100.89	100	90.6031	101.658	84.1395	110.372	122.321	85.2346	66.7669	96.437	98.2218	83.4922	79.7181	93.1777	57	yes	96.9826	60.9227	99.0587	94.925	107.562	91.1951	100.739	77.6935	54.9541	83.4504	74.3753	89.1251	79.4328	84.1395	85.2346	66.7669	96.437	98.2218	83.4922	79.7181	93.1777	57
healthy	490	OS	57		79.3024	71.1723	77.9759	73.3777	111.447	69.2528	86.679	87.949	83.1764	86.2411	78.1371	141.254	74.3753	105.925	101.732	62.594	117.867	87.8826	108.049	121.922	111.813	57		71.1342	53.0615	71.2911	77.9231	50.8932	70.0948	67.3285	58.5205	50.1187	62.0665	63.0957	42.1697	63.0957	56.2341	101.732	62.594	117.867	87.8826	108.049	121.922	111.813	57
healthy	491	OS	62	yes	76.5424	98.2452	81.9199	79.667	41.886	71.5687	70.8621	90.3169	125.893	92.1055	93.6329	56.2341	84.8343	89.1251	139.537	175.263	128.583	113.73	149.795	126.611	121.131	63	yes	63.3984	63.7939	67.8589	55.1653	25.507	63.508	87.2367	59.5662	66.0693	67.3863	50.9498	23.7137	65.2057	86.5964	136.1	171.09	128.583	113.73	142.428	126.611	121.131	63
healthy	492	OD	54	yes	104.819	93.8234	106.58	97.0494	125.046	109.758	100.095	111.213	100	115.954	100	149.624	114.062	112.202	159.471	158.571	139.298	180.935	166.984	140.679	163.061	57	yes	214.252	160.243	194.424	198.98	240.802	176.07	300.745	170.88	138.038	172.074	150.859	211.349	153.361	237.137	156.722	154.398	133.94	180.935	164.529	135.99	163.061	57
healthy	492	OS	57		103.436	85.568	110.144	101.958	93.7711	109.758	97.2555	112.202	104.713	117.877	110.372	105.925	114.062	112.202	78.3609	58.4211	42.8609	87.8826	103.137	70.3395	79.201	57		161.379	146.143	156.997	147.992	170.475	118.647	206.871	124.783	125.893	130.103	112.202	149.624	96.7641	158.489	78.3609	58.4211	42.8609	87.8826	103.137	70.3395	79.201	57
healthy	493	OD	70		72.5813	56.5342	73.0111	73.3777	70.3184	84.3629	66.8981	94.825	72.4436	89.1251	96.7641	100	110.372	102.92	85.2346	70.9398	69.649	72.3739	105.593	89.0967	79.201	72	yes	177.892	139.566	156.997	145.578	214.615	244.649	195.299	236.09	199.526	223.872	180.777	298.538	360.697	281.838	85.2346	66.7669	69.649	77.5435	105.593	93.786	79.201	72
healthy	493	OS	72	yes	66.7247	47.0231	74.2219	60.2351	70.3184	96.2264	53.1391	91.9309	69.1831	96.7641	86.2411	100	125.893	81.7523	90.0463	87.6316	75.0066	87.8826	93.3148	93.786	93.1777	72		180.271	88.0601	191.252	174.448	143.437	221.659	195.299	231.945	120.226	263.893	213.094	188.365	305.995	281.838	90.0463	87.6316	75.0066	87.8826	93.3148	93.786	93.1777	72
healthy	494	OD	40		78.952	85.568	90.4162	90.8702	62.6713	53.2294	66.8981	68.3306	79.4328	76.8625	75.6086	59.5662	50.1187	59.5662	85.2346	79.2857	80.3642	87.8826	90.8592	84.4074	88.5188																								40
healthy	494	OS	40	yes	79.3024	89.6007	70.6486	86.4954	74.485	87.1841	66.8981	71.4243	83.1764	64.1421	75.6086	66.8344	82.0891	64.9382	85.2346	58.4211	91.0794	93.0522	88.4035	89.0967	97.8365																								40
healthy	495	OD	61	yes	119.711	98.2452	117.634	122.178	118.051	125.193	118.964	138.161	114.815	132.26	138.95	158.489	134.453	158.489	116.854	100.15	107.152	103.391	130.15	117.233	125.79																								61
healthy	495	OS	61		109.565	107.724	115.715	107.115	198.184	106.207	72.9313	123.682	131.826	123.839	121.819	237.137	117.877	91.7276	134.038	100.15	144.656	129.239	149.795	140.679	135.108																								61
healthy	496	OD	48	yes	81.0778	78.0389	73.0111	87.9297	83.5736	96.2264	66.8981	80.1394	79.4328	73.162	83.4504	89.1251	100	68.786	120.291	154.398	128.583	124.07	100.682	117.233	111.813
healthy	496	OS	48		65.8441	78.0389	70.6486	54.5749	83.5736	67.0119	57.9314	65.3709	79.4328	66.287	52.6537	94.4061	69.6397	64.9382	124.415	146.053	139.298	118.9	117.871	112.543	121.131
healthy	497	OS	43	yes	124.027	123.683	134.176	148.836	88.5256	152.509	70.8621	113.702	120.226	121.819	132.26	84.1395	153.361	66.8344	99.6695	104.323	112.51	113.73	76.1253	112.543	102.495																								43
healthy	498	OD	26		110.539	112.801	111.97	101.958	118.051	129.38	94.4961	80.8523	87.0964	84.8343	71.9686	89.1251	100	68.786	85.922	83.4586	91.0794	77.5435	85.9479	84.4074	93.1777
healthy	498	OS	26	yes	112.018	89.6007	121.568	107.115	166.751	81.633	118.964	83.7678	72.4436	92.1055	78.1371	125.893	67.3863	86.5964	92.1084	54.2481	112.51	62.0348	103.137	117.233	97.8365																								26
healthy	499	OD	35	yes	93.8347	102.875	91.9156	90.8702	118.051	96.2264	77.2528	77.6935	83.1764	75.6086	74.3753	105.925	84.8343	66.8344	113.417	70.9398	112.51	103.391	132.605	117.233	135.108	37	yes	233.058	167.795	194.424	238.441	255.07	328.938	206.871	100.89	87.0964	93.6329	101.658	112.202	153.361	81.7523	111.355	66.7669	112.51	98.2218	127.694	117.233	130.449	37
healthy	499	OS	35		130.796	123.683	140.962	116.296	105.213	168.326	118.964	107.818	114.815	114.062	93.6329	94.4061	143.596	100	88.6715	95.9774	91.0794	82.7131	95.7705	93.786	69.8832	37		177.892	116.086	185.064	171.602	191.276	221.659	142.298	77.0085	60.256	89.1251	71.9686	84.1395	103.344	57.8762	90.7337	91.8045	91.0794	87.8826	98.2261	98.4753	69.8832	37
healthy	500	OD	51	yes	67.0208	74.5266	65.0713	78.3674	55.8559	71.5687	47.3603	68.3306	75.8578	65.2057	82.0891	59.5662	71.9686	51.5822	131.289	116.842	123.225	144.748	117.871	145.368	149.084																								51
healthy	500	OS	51		86.6459	93.8234	106.58	83.6965	62.6713	53.2294	100.095	88.7313	100	106.8	86.2411	66.8344	53.5268	112.202	125.79	100.15	128.583	134.409	125.238	131.3	139.766																								51
healthy	501	OD	47	yes	88.9788	85.568	79.269	83.6965	83.5736	87.1841	118.964	86.7884	83.1764	76.8625	80.7501	94.4061	84.8343	122.321	134.038	108.496	133.94	160.257	130.15	145.368	135.108																								47
healthy	501	OS	47		71.9414	78.0389	58.9565	60.2351	78.8985	96.2264	89.2101	68.0287	75.8578	53.5268	55.3168	89.1251	93.6329	91.7276	120.978	121.015	133.94	118.9	120.327	121.922	116.472																								47
healthy	502	OD	48	yes	91.78	112.801	106.58	80.9881	74.485	117.222	63.1559	89.1251	109.648	103.344	75.6086	79.4328	114.062	68.786	142.287	91.8045	155.371	139.578	157.162	150.058	153.743	49	yes	235.131	192.655	204.258	250.501	180.576	229.072	275.867	141.881	125.893	132.26	145.977	125.893	148.398	167.88	142.974	100.15	150.013	134.409	157.162	150.058	153.743	48
healthy	503	OD	63	yes	31.8517	40.9554	37.1991	30.6897	55.8559	30.4295	15.864	37.7505	50.1187	41.8243	36.6679	70.7946	36.0697	21.1349	93.4832	70.9398	123.225	93.0522	85.9479	103.165	97.8365	67	yes	22.0997	33.4795	17.0454	21.2511	38.1645	33.9938	11.6332	24.4603	38.0189	19.6271	23.9096	47.3151	39.8107	13.3352	96.92	75.1128	117.867	98.2218	90.8592	103.165	107.154	67
healthy	504	OD	76	yes	105.284	107.724	88.9413	126.264	99.3274	121.142	84.2198	151.624	158.489	119.832	189.92	158.489	158.489	141.254	108.605	133.534	101.795	108.561	108.049	98.4753	97.8365	76	yes	61.7362	76.6972	48.8371	57.9555	28.6193	70.0948	92.4058	91.9309	120.226	76.8625	82.0891	42.1697	117.877	153.993	108.605	133.534	101.795	108.561	108.049	98.4753	97.8365	76
healthy	505	OD	42	yes	58.9441	56.5342	75.4527	59.2526	46.9969	73.962	32.5772	54.2769	52.4807	69.6397	54.4145	44.6684	67.3863	32.5462	88.6715	83.4586	69.649	98.2218	93.3148	84.4074	102.495	43		90.7503	146.143	84.0357	66.1055	71.8886	126.715	87.2367	47.5251	87.0964	47.7058	34.9025	39.8107	69.6397	43.401	89.3589	79.2857	75.0066	98.2218	93.3148	84.4074	97.8365	42
healthy	505	OS	42		71.6235	67.9691	86.0633	63.2818	55.8559	84.3629	59.623	64.7945	69.1831	78.1371	54.4145	56.2341	76.8625	56.2341	103.106	137.707	80.3642	113.73	95.7705	89.0967	107.154	43	yes	75.3492	88.0601	99.0587	76.652	57.1031	72.4388	37.8616	39.4597	52.4807	56.2341	40.4709	31.6228	39.8107	18.8365	101.044	125.188	80.3642	103.391	95.7705	89.0967	107.154	42
healthy	506	OS	70	yes	41.9144	37.3518	41.0572	41.2633	44.3679	45.1568	39.8487	52.8539	47.863	48.4969	51.7947	59.5662	57.1667	59.5662	109.98	91.8045	128.583	124.07	98.2261	121.922	116.472	71	yes	66.5629	73.2452	76.139	54.2654	113.936	70.0948	40.105	80.1394	100	95.1856	62.0665	158.489	90.6031	51.5822	108.605	91.8045	123.225	118.9	98.2261	121.922	116.472	71
healthy	507	OS	56	yes	100.724	67.9691	90.4162	97.0494	105.213	102.77	145.517	109.745	79.4328	95.1856	106.8	125.893	106.8	172.783	118.229	141.88	128.583	118.9	112.96	107.854	102.495																								56
healthy	508	OD	57		93.8347	98.2452	119.585	83.6965	70.3184	106.207	68.8516	103.148	109.648	132.26	92.1055	84.1395	114.062	79.4328	164.283	154.398	123.225	175.765	181.718	154.747	177.038																								57
healthy	508	OS	57	yes	85.8819	89.6007	83.2783	85.0844	118.051	81.633	72.9313	92.3389	100	82.0891	93.6329	141.254	87.6712	89.1251	150.535	116.842	176.801	103.391	174.351	168.815	144.425																								57
healthy	509	OD	48	yes	96.3611	85.568	111.97	87.9297	118.051	93.1127	79.5086	93.5737	87.0964	105.058	83.4504	112.202	96.7641	86.5964	86.6094	70.9398	64.2914	108.561	88.4035	89.0967	102.495																								48
healthy	510	OD	63	yes	76.2042	93.8234	74.2219	64.3312	88.5256	76.4354	79.5086	93.1603	120.226	90.6031	78.1371	105.925	87.6712	112.202	85.2346	79.2857	80.3642	82.7131	95.7705	65.6502	97.8365	64	yes	29.0815	20.1734	31.3251	21.6035	36.0296	16.486	61.7588	28.9427	20.893	33.7731	21.3094	39.8107	17.4927	61.3056	78.3609	70.9398	75.0066	72.3739	88.4035	70.3395	88.5188	63
healthy	510	OS	64		81.4376	93.8234	68.3625	74.5945	88.5256	96.2264	89.2101	98.6804	120.226	78.1371	92.1055	112.202	110.372	125.893	75.6114	54.2481	48.2185	77.5435	90.8592	65.6502	97.8365	64		37.1011	31.9727	28.8522	32.5908	53.9088	53.8766	36.7874	37.2524	34.6737	31.1069	31.1069	56.2341	59.0784	39.8107	75.6114	54.2481	48.2185	77.5435	90.8592	65.6502	97.8365	64
healthy	511	OD	68		18.3938	35.6707	19.5867	22.4532	17.6632	27.57	5.01665	23.2974	47.863	23.5195	28.1838	23.7137	33.7731	7.49894	123.728	79.2857	133.94	118.9	127.694	145.368	139.766	68	yes	68.9631	42.1482	58.5223	65.0272	67.8672	61.4529	119.729	78.7325	50.1187	71.9686	67.3863	89.1251	79.4328	149.624	123.728	79.2857	133.94	118.9	127.694	145.368	139.766	68
healthy	511	OS	68	yes	71.3071	71.1723	76.704	67.5849	59.1655	87.1841	57.9314	93.5737	100	96.7641	89.1251	84.1395	110.372	84.1395	116.854	91.8045	117.867	113.73	130.15	131.3	102.495	68		19.2651	23.1622	34.01	15.5477	8.06603	8.82441	21.9129	22.4866	26.3027	41.8243	17.4927	10.5925	11.4062	28.1838	116.854	91.8045	117.867	113.73	130.15	131.3	102.495	68
healthy	512	OD	61	yes	77.5659	67.9691	75.4527	74.5945	83.5736	55.0095	112.309	89.5206	83.1764	82.0891	86.2411	100	67.3863	141.254	107.231	146.053	101.795	98.2218	108.049	93.786	88.5188																								61
healthy	512	OS	61		65.2636	59.1986	59.9342	65.398	66.3848	71.5687	66.8981	74.9894	69.1831	67.3863	74.3753	79.4328	82.0891	86.5964	107.918	137.707	112.51	118.9	93.3148	98.4753	93.1777																								61
healthy	513	OD	56		85.8819	107.724	86.0633	79.667	83.5736	99.4444	68.8516	92.3389	114.815	90.6031	83.4504	100	110.372	81.7523	81.7978	87.6316	69.649	77.5435	83.4922	70.3395	93.1777																								56
healthy	513	OS	56	yes	82.8929	98.2452	81.9199	72.1807	88.5256	99.4444	72.9313	89.1251	109.648	87.6712	76.8625	100	110.372	81.7523	92.1084	121.015	101.795	67.2044	88.4035	93.786	83.8599																								56
healthy	514	OD	51	yes	88.9788	98.2452	90.4162	77.0891	78.8985	99.4444	91.8151	90.7178	104.713	93.6329	74.3753	94.4061	100	100	138.85	204.474	144.656	134.409	115.416	121.922	121.131																								51
healthy	514	OS	51		77.9102	67.9691	76.704	73.3777	88.5256	96.2264	68.8516	80.8523	75.8578	78.1371	74.3753	100	100	77.1792	123.728	146.053	123.225	124.07	117.871	121.922	111.813																								51
healthy	515	OD	60	yes	103.436	89.6007	103.131	114.399	99.3274	69.2528	126.013	122.592	114.815	115.954	134.453	133.352	84.8343	158.489	90.0463	104.323	91.0794	82.7131	88.4035	89.0967	88.5188
healthy	515	OS
healthy	516	OD	64	yes	53.2365	67.9691	51.6879	58.286	44.3679	43.6956	48.7432	64.7945	87.0964	59.0784	70.7946	59.5662	55.3168	64.9382	98.2948	95.9774	91.0794	82.7131	110.504	93.786	102.495																								64
healthy	516	OS	64		63.8345	59.1986	64.0098	72.1807	70.3184	46.6669	61.3641	77.0085	72.4436	71.9686	90.6031	89.1251	59.0784	79.4328	83.1725	75.1128	91.0794	93.0522	81.0366	70.3395	93.1777																								64
healthy	517	OD	50	yes	45.5934	71.1723	47.6074	52.8089	33.2712	43.6956	27.4103	46.0746	79.4328	47.7058	51.7947	37.5837	43.9397	29.0068	125.102	54.2481	112.51	149.917	144.884	135.99	144.425																								50
healthy	517	OS	50		49.8154	56.5342	54.3022	54.5749	46.9969	64.8434	25.1428	51.0143	60.256	55.3168	55.3168	53.0884	67.3863	26.6073	118.916	125.188	139.298	134.409	105.593	112.543	116.472																								50
healthy	518	OD	26	yes	102.979	81.7168	108.347	114.399	99.3274	81.633	103.018	74.3282	63.0957	80.7501	76.8625	74.9894	65.2057	74.9894	72.1745	41.7293	75.0066	62.0348	88.4035	79.7181	69.8832																								26
healthy	519	OD	57		97.2183	107.724	93.4398	80.9881	105.213	121.142	97.2555	107.818	120.226	103.344	89.1251	118.85	138.95	115.478	81.7978	58.4211	64.2914	103.391	85.9479	98.4753	79.201																								57
healthy	519	OS	57	yes	100.724	74.5266	87.4904	97.0494	140.304	121.142	109.122	111.213	91.2011	93.6329	105.058	158.489	134.453	133.352	98.2948	100.15	117.867	98.2218	90.8592	93.786	88.5188																								57
healthy	520	OS	64	yes	56.8926	61.9885	64.0098	51.1001	37.3309	73.962	47.3603	68.3306	79.4328	74.3753	60.0581	47.3151	84.8343	66.8344	92.1084	100.15	96.437	82.7131	95.7705	84.4074	88.5188	65	yes	26.4992	35.0574	48.8371	26.3171	5.39088	10.0653	30.9527	27.3236	38.0189	53.5268	26.3893	5.62341	11.0372	35.4813	87.9841	91.8045	96.437	77.5435	93.3148	79.7181	83.8599	64
healthy	521	OS	38	yes	118.131	107.724	110.144	110.697	125.046	142.798	118.964	98.6804	100	92.1055	89.1251	112.202	125.893	100	121.666	116.842	128.583	113.73	117.871	126.611	130.449																								38
healthy	522	OS	70	yes	53.9484	49.2392	55.2027	46.2982	66.3848	69.2528	47.3603	68.6339	63.0957	65.2057	61.054	94.4061	82.0891	70.7946	140.225	121.015	176.801	108.561	135.061	154.747	149.084																								70
healthy	523	OD	69	yes	55.4009	56.5342	59.9342	44.8001	62.6713	69.2528	48.7432	71.7413	75.8578	74.3753	58.1147	89.1251	84.8343	72.8618	92.7958	137.707	80.3642	113.73	73.6696	65.6502	93.1777																								69
healthy	524	OD
healthy	525	OS	79	yes	52.0708	47.0231	50.0154	55.4799	78.8985	42.2816	47.3603	77.3502	66.0693	70.7946	84.8343	118.85	61.054	84.1395	179.405	171.09	214.305	180.935	157.162	182.883	200.332	79	yes	11.7324	12.7286	8.97502	10.8274	42.8213	7.99518	11.6332	18.424	21.8776	14.8398	16.3789	70.7946	13.4453	19.9526	179.405	171.09	214.305	180.935	157.162	182.883	200.332	79
healthy	526	OD	31	yes	113.014	102.875	121.568	95.4663	140.304	129.38	103.018	86.7884	79.4328	92.1055	71.9686	112.202	106.8	84.1395	128.539	129.361	144.656	129.239	112.96	131.3	139.766	31	yes	161.379	88.0601	151.917	189.4	120.687	135.332	206.871	57.4931	38.0189	58.1147	68.5037	44.6684	51.7947	66.8344	122.353	116.842	123.225	124.07	110.504	126.611	135.108	31
healthy	526	OS	31		106.692	112.801	94.9893	97.0494	148.617	129.38	97.2555	84.1395	91.2011	75.6086	74.3753	125.893	110.372	77.1792	144.349	129.361	139.298	160.257	135.061	168.815	144.425	31		57.2595	35.0574	52.158	45.2847	76.1482	65.6318	82.3567	20.4898	15.1356	19.9526	16.3789	28.1838	26.827	25.8523	144.349	129.361	139.298	160.257	135.061	168.815	144.425	31
healthy	527	OD	83		39.3949	44.9067	34.2624	32.7766	41.886	42.2816	53.1391	63.657	72.4436	50.9498	54.4145	74.9894	65.2057	102.92	70.7997	54.2481	91.0794	93.0522	61.3913	75.0288	69.8832																								83
healthy	527	OS	83	yes	36.2161	39.1121	32.6129	30.1891	37.3309	43.6956	43.4424	57.239	66.0693	50.1187	47.7058	59.5662	63.0957	81.7523	100.357	79.2857	133.94	87.8826	88.4035	126.611	107.154																								83
healthy	528	OD	61	yes	63.5525	67.9691	65.0713	77.0891	14.8617	56.849	86.679	72.3795	87.0964	73.162	86.2411	16.788	63.0957	109.018	80.423	100.15	85.7218	82.7131	71.2139	75.0288	74.5421																								61
healthy	528	OS	61		74.2062	71.1723	77.9759	78.3674	39.5429	69.2528	84.2198	85.2647	87.0964	86.2411	89.1251	50.1187	74.3753	112.202	74.2366	79.2857	80.3642	62.0348	83.4922	65.6502	69.8832																								61
healthy	529	OD	19		87.0304	74.5266	94.9893	78.3674	88.5256	102.77	77.2528	59.041	52.4807	65.2057	50.9498	63.0957	79.4328	51.5822	96.92	95.9774	91.0794	103.391	98.2261	84.4074	102.495																								19
healthy	529	OS	19	yes	71.6235	74.5266	68.3625	71.0033	62.6713	71.5687	75.061	47.9479	52.4807	47.7058	45.4091	42.1697	55.3168	47.3151	101.044	87.6316	101.795	98.2218	110.504	107.854	97.8365																								19
healthy	530	OD	60		59.7323	64.9099	73.0111	50.2665	59.1655	76.4354	39.8487	68.0287	79.4328	80.7501	55.3168	70.7946	84.8343	53.0884	93.4832	133.534	96.437	87.8826	81.0366	79.7181	83.8599																								60
healthy	530	OS	60	yes	53.4728	71.1723	56.1182	53.6846	52.7314	53.2294	37.6196	61.988	87.0964	62.0665	60.0581	63.0957	65.2057	50.1187	106.543	129.361	117.867	93.0522	100.682	93.786	102.495																								60
healthy	531	OS	28	yes	87.0304	85.568	96.5646	118.224	15.7423	93.1127	86.679	65.661	69.1831	74.3753	86.2411	11.885	74.3753	66.8344	70.7997	50.0752	53.5761	77.5435	76.1253	75.0288	88.5188	28	yes	93.6072	55.5622	91.2385	113.75	48.0463	94.2447	103.681	30.2531	20.893	32.1472	38.5225	14.9624	31.6228	30.7256	70.7997	50.0752	53.5761	77.5435	76.1253	75.0288	88.5188	28
healthy	532	OD	39		107.641	93.8234	108.347	97.0494	132.455	109.758	112.309	92.3389	83.1764	93.6329	82.0891	118.85	96.7641	100	133.351	183.609	139.298	139.578	112.96	121.922	116.472																								39
healthy	532	OS	39	yes	131.376	112.801	113.827	139.359	105.213	138.177	163.273	109.745	95.4993	96.7641	114.062	94.4061	117.877	141.254	123.04	191.955	117.867	118.9	110.504	103.165	102.495																								39
healthy	533	OS	62	yes	61.8862	64.9099	56.1182	58.286	78.8985	71.5687	56.2878	72.0597	79.4328	62.0665	67.3863	100	84.8343	72.8618	81.7978	87.6316	107.152	82.7131	71.2139	79.7181	79.201	63	yes	30.3982	33.4795	26.1409	25.0501	101.545	53.8766	13.4338	29.4599	38.0189	26.3893	23.5195	105.925	57.1667	13.3352	83.1725	87.6316	107.152	87.8826	68.7583	79.7181	83.8599	62
healthy	534	OD	48	yes	16.9096	17.0731	20.2417	21.0236	16.6751	23.3888	5.79314	16.8625	17.378	19.307	22.022	16.788	22.7585	6.30957	90.7337	87.6316	107.152	87.8826	83.4922	93.786	93.1777	48		37.1011	58.1808	37.5374	29.5282	40.4259	57.5402	20.6871	22.4866	39.8107	25.1189	17.2074	25.1189	36.0697	12.9569	90.7337	87.6316	107.152	87.8826	83.4922	93.786	93.1777	48
healthy	534	OS	48		30.4721	17.8777	25.0671	33.8727	35.2427	30.4295	42.2099	29.9863	18.197	23.9096	32.1472	35.4813	31.6228	47.3151	83.1725	58.4211	101.795	82.7131	76.1253	93.786	102.495	48	yes	32.9203	29.1595	40.7548	33.6807	34.0142	47.2342	13.0527	20.3092	20.893	25.9589	21.3094	21.1349	31.6228	7.94328	83.1725	58.4211	101.795	82.7131	76.1253	93.786	102.495	48
healthy	535	OD	18		107.166	89.6007	113.827	93.909	105.213	152.509	91.8151	68.9385	60.256	74.3753	57.1667	74.9894	106.8	59.5662	120.291	137.707	133.94	108.561	115.416	117.233	111.813																								18
healthy	535	OS	18	yes	117.609	118.117	136.401	98.6588	132.455	133.706	94.4961	76.6682	75.8578	95.1856	63.0957	89.1251	93.6329	57.8762	127.852	133.534	139.298	103.391	137.517	135.99	107.154																								18
healthy	536	OS	39	yes	87.4166	74.5266	101.449	89.3879	99.3274	56.849	89.2101	75.9922	63.0957	92.1055	73.162	94.4061	51.7947	81.7523	111.355	108.496	107.152	108.561	120.327	103.165	111.813																								39
healthy	537	OD	50		129.07	129.512	127.716	110.697	93.7711	157.609	154.14	127.576	138.038	119.832	108.571	105.925	153.361	167.88	73.5492	95.9774	75.0066	46.5261	68.7583	65.6502	88.5188	52	yes	89.9501	183.984	89.7502	84.602	50.8932	114.808	53.4809	61.988	138.038	69.6397	57.1667	35.4813	82.0891	36.5174	63.926	79.2857	69.649	41.3565	58.9357	56.2716	83.8599	50
healthy	537	OS	50	yes	120.775	118.117	134.176	124.204	93.7711	102.77	115.588	119.907	120.226	130.103	123.839	105.925	103.344	118.85	84.5473	83.4586	75.0066	82.7131	85.9479	70.3395	107.154	52		76.3568	88.0601	100.701	62.923	90.5023	59.4644	53.4809	53.0884	69.1831	73.162	43.2229	66.8344	45.4091	37.5837	85.922	83.4586	80.3642	82.7131	85.9479	70.3395	107.154	50
healthy	538	OD	53	yes	95.0895	67.9691	87.4904	110.697	78.8985	87.1841	112.309	100	75.8578	90.6031	114.062	89.1251	93.6329	125.893	105.169	79.2857	80.3642	93.0522	122.783	121.922	116.472	53		24.3609	11.6086	21.4589	29.5282	45.3586	21.4486	21.9129	17.7828	9.12011	17.2074	21.6628	33.4965	15.8489	16.3117	105.169	79.2857	80.3642	93.0522	122.783	121.922	116.472	53
healthy	538	OS	53		116.572	89.6007	103.131	93.909	176.632	138.177	158.64	122.05	95.4993	112.202	92.1055	199.526	143.596	183.021	105.856	108.496	117.867	98.2218	93.3148	135.99	93.1777	53	yes	29.9971	8.03118	23.2981	30.5157	42.8213	38.7742	53.4809	21.1349	6.0256	18.0777	22.022	29.8538	27.7241	37.5837	105.856	108.496	117.867	98.2218	93.3148	135.99	93.1777	53
healthy	539	OD	35		76.2042	64.9099	74.2219	83.6965	59.1655	58.7501	97.2555	60.6307	54.9541	59.0784	66.287	53.0884	48.4969	74.9894	84.5473	70.9398	58.9337	108.561	90.8592	89.0967	88.5188																								35
healthy	539	OS	35	yes	88.9788	93.8234	93.4398	89.3879	78.8985	87.1841	77.2528	72.7007	79.4328	78.1371	71.9686	66.8344	76.8625	61.3056	88.6715	79.2857	75.0066	98.2218	95.7705	89.0967	83.8599																								35
healthy	540	OD	54		72.9034	85.568	71.8202	73.3777	66.3848	62.7452	72.9313	77.0085	95.4993	75.6086	75.6086	79.4328	67.3863	79.4328	91.421	66.7669	85.7218	82.7131	100.682	84.4074	116.472	54	yes	76.6957	33.4795	85.4293	50.8103	64.0707	154.363	100.739	55.2469	27.5423	67.3863	36.0697	47.3151	114.062	72.8618	91.421	66.7669	85.7218	82.7131	100.682	84.4074	116.472	54
healthy	540	OS	54	yes	69.7457	61.9885	67.2473	72.1807	83.5736	62.7452	68.8516	75.9922	66.0693	71.9686	79.4328	100	67.3863	81.7523	90.7337	95.9774	91.0794	98.2218	83.4922	89.0967	97.8365	54		63.3984	44.1346	81.3164	46.7991	90.5023	104.019	36.7874	46.0746	36.3078	63.0957	33.7731	66.8344	79.4328	27.3842	90.7337	95.9774	91.0794	98.2218	83.4922	89.0967	97.8365	54
healthy	541	OD	53		36.2161	59.1986	43.1338	45.543	35.2427	24.9793	16.8041	37.5837	60.256	43.2229	46.1621	39.8107	27.7241	19.3865	147.786	187.782	133.94	124.07	159.617	135.99	130.449	53	yes	48.8222	46.2146	51.3072	55.1653	32.1114	48.8138	35.7437	34.0951	34.6737	39.1613	37.8941	22.3872	36.0697	25.8523	147.786	187.782	133.94	124.07	159.617	135.99	130.449	53
healthy	541	OS	53	yes	65.8441	67.9691	59.9342	65.398	83.5736	53.2294	75.061	68.0287	72.4436	60.0581	68.5037	94.4061	53.5268	84.1395	111.355	91.8045	112.51	93.0522	120.327	112.543	130.449	53		42.1848	53.0615	27.9185	34.2392	48.0463	32.8938	97.8811	29.4599	38.0189	21.6628	22.7585	35.4813	24.306	72.8618	111.355	91.8045	112.51	93.0522	120.327	112.543	130.449	53
healthy	542	OD	31	yes	77.2232	74.5266	75.4527	93.909	88.5256	49.8402	72.9313	62.2631	63.0957	60.0581	74.3753	74.9894	43.9397	59.5662	123.04	162.744	133.94	139.578	98.2261	121.922	102.495																								31
healthy	542	OS	31		68.2184	89.6007	68.3625	59.2526	62.6713	49.8402	91.8151	53.324	72.4436	53.5268	46.1621	53.0884	42.5179	68.786	138.163	179.436	155.371	144.748	115.416	121.922	130.449	31	yes	28.571	31.9727	44.2479	30.0179	9.58649	17.607	23.2113	10.4528	13.1826	17.4927	11.0372	3.75837	6.96397	7.94328	138.163	179.436	155.371	144.748	115.416	121.922	130.449	31
healthy	543	OD	58		70.0552	81.7168	67.2473	69.8451	74.485	73.962	57.9314	77.3502	91.2011	74.3753	76.8625	94.4061	76.8625	68.786	92.1084	91.8045	80.3642	103.391	93.3148	98.4753	88.5188	58	yes	62.2854	50.6733	53.9023	69.449	60.4867	79.9518	47.6649	51.6965	43.6516	46.9276	56.2341	53.0884	74.3753	42.1697	92.1084	91.8045	80.3642	103.391	93.3148	98.4753	88.5188	58
healthy	543	OS	58	yes	64.6882	93.8234	84.6593	63.2818	49.7816	60.7148	36.5522	70.1704	100	90.6031	66.287	63.0957	65.2057	44.6684	81.1104	70.9398	64.2914	67.2044	98.2261	98.4753	74.5421	58		39.4738	26.5937	43.5261	45.2847	57.1031	44.2268	19.5299	32.9085	21.8776	39.1613	37.2759	50.1187	41.142	16.788	81.1104	70.9398	64.2914	67.2044	98.2261	98.4753	74.5421	58
healthy	544	OD	22	yes	64.4024	71.1723	84.6593	65.398	55.8559	51.507	43.4424	44.0789	47.863	59.0784	41.8243	44.6684	39.8107	29.8538	101.044	129.361	91.0794	87.8826	90.8592	107.854	93.1777	22	yes	136.386	139.566	191.252	152.941	180.576	85.3886	61.7588	36.4367	41.6869	56.2341	41.142	53.0884	25.9589	14.1254	101.044	129.361	91.0794	87.8826	90.8592	107.854	93.1777	22
healthy	545	OD	23		122.934	107.724	150.548	103.649	78.8985	129.38	137.377	86.4049	83.1764	103.344	71.9686	56.2341	103.344	94.4061	158.097	91.8045	176.801	165.426	157.162	168.815	204.991	23		185.124	221.197	214.589	183.271	160.938	181.958	109.824	51.0143	72.4436	67.3863	48.4969	47.3151	57.1667	25.8523	158.097	91.8045	176.801	165.426	157.162	168.815	204.991	23
healthy	545	OS	23	yes	111.03	118.117	103.131	114.399	125.046	113.429	97.2555	79.4328	91.2011	74.3753	79.4328	94.4061	90.6031	66.8344	157.409	129.361	112.51	191.274	176.807	154.747	163.061	23	yes	305.331	305.337	329.095	290.466	255.07	298.028	253.046	83.7678	100	100	79.4328	74.9894	90.6031	59.5662	157.409	129.361	112.51	191.274	176.807	154.747	163.061	23
healthy	546	OD	44	yes	93.8347	98.2452	101.449	103.649	74.485	87.1841	72.9313	89.1251	100	92.1055	96.7641	84.1395	84.8343	72.8618	79.0483	75.1128	75.0066	77.5435	83.4922	70.3395	88.5188	44	yes	84.1697	80.3118	97.4428	91.8533	50.8932	67.8266	69.2945	45.2657	47.863	58.1147	47.7058	28.1838	39.8107	36.5174	79.0483	75.1128	75.0066	77.5435	83.4922	70.3395	88.5188	44
healthy	547	OS	54	yes	82.162	59.1986	83.2783	82.3312	88.5256	84.3629	84.2198	86.4049	66.0693	84.8343	84.8343	100	87.6712	100	80.423	91.8045	53.5761	82.7131	83.4922	65.6502	93.1777	54	yes	111.746	96.556	100.701	119.503	85.4397	67.8266	179.143	81.5715	75.8578	82.0891	84.8343	66.8344	51.7947	129.569	83.8599	104.323	58.9337	82.7131	85.9479	70.3395	93.1777	54
healthy	548	OS	78	yes	43.8121	32.532	41.0572	49.4465	49.7816	56.849	32.5772	63.0957	50.1187	54.4145	73.162	84.1395	76.8625	53.0884	83.1725	116.842	91.0794	77.5435	73.6696	70.3395	79.201	78	yes	10.5495	20.1734	10.5795	12.763	1.70475	7.48612	13.0527	15.7092	28.8403	17.2074	18.3775	2.81838	11.7877	21.1349	83.1725	116.842	91.0794	77.5435	73.6696	70.3395	79.201	78
healthy	549	OD	71		84.0014	89.6007	90.4162	83.6965	74.485	106.207	56.2878	112.202	125.893	115.954	112.202	105.925	134.453	86.5964	118.229	108.496	128.583	118.9	122.783	117.233	116.472																								71
healthy	549	OS	71	yes	93.8347	102.875	108.347	78.3674	83.5736	90.0996	94.4961	125.336	138.038	134.453	108.571	118.85	117.877	145.378	118.229	112.669	139.298	113.73	110.504	117.233	125.79																								71
healthy	550	OD	42	yes	142.276	155.708	153.045	146.408	99.3274	109.758	154.14	128.142	144.544	138.95	127.98	94.4061	103.344	145.378	85.922	54.2481	101.795	93.0522	83.4922	93.786	97.8365																								42
healthy	550	OS	42		133.724	129.512	136.401	137.086	118.051	90.0996	172.947	114.714	114.815	114.062	119.832	105.925	82.0891	149.624	87.9841	83.4586	75.0066	113.73	81.0366	93.786	88.5188																								42
healthy	551	OD	61	yes	124.027	107.724	103.131	137.086	148.617	113.429	141.388	143.778	131.826	110.372	161.118	188.365	125.893	193.865	97.6074	108.496	107.152	108.561	88.4035	89.0967	93.1777	61	yes	48.6065	46.2146	36.3227	46.0357	76.1482	28.8384	89.784	44.0789	45.7088	36.0697	39.1613	70.7946	29.6093	84.1395	97.6074	108.496	107.152	108.561	88.4035	89.0967	93.1777	61
healthy	551	OS
healthy	552	OD	50		71.9414	67.9691	90.4162	62.2495	41.886	106.207	54.6908	73.0233	69.1831	89.1251	63.0957	47.3151	106.8	61.3056	101.044	133.534	91.0794	108.561	95.7705	84.4074	93.1777																								50
healthy	552	OS	50	yes	45.3919	49.2392	39.0805	44.8001	52.7314	49.8402	44.711	45.4666	54.9541	38.5225	42.5179	59.5662	51.7947	47.3151	102.419	91.8045	112.51	108.561	105.593	98.4753	97.8365																								50
healthy	553	OD	64		71.3071	59.1986	73.0111	73.3777	99.3274	62.7452	63.1559	87.949	72.4436	86.2411	92.1055	133.352	76.8625	86.5964	89.3589	104.323	91.0794	82.7131	85.9479	84.4074	88.5188	65	yes	24.2533	18.3984	17.0454	24.2395	28.6193	22.1659	41.2761	24.3522	20.893	18.0777	23.5195	29.8538	25.1189	42.1697	87.9841	104.323	91.0794	77.5435	83.4922	84.4074	88.5188	64
healthy	553	OS	64	yes	71.6235	74.5266	76.704	60.2351	62.6713	106.207	57.9314	86.7884	95.4993	90.6031	71.9686	84.1395	121.819	79.4328	90.7337	91.8045	91.0794	93.0522	88.4035	93.786	88.5188	65		19.7838	17.5703	18.5064	16.0676	15.1936	22.1659	27.5867	19.3437	18.197	19.9526	15.0859	14.9624	23.5195	28.1838	92.7958	104.323	96.437	93.0522	88.4035	89.0967	93.1777	64
healthy	554	OD	67	yes	99.8358	93.8234	87.4904	116.296	59.1655	102.77	115.588	126.451	120.226	108.571	145.977	79.4328	130.103	163.117	114.792	79.2857	133.94	124.07	112.96	112.543	130.449	67	yes	103.185	69.9486	89.7502	134.085	60.4867	79.9518	134.338	111.706	83.1764	100	143.596	70.7946	96.7641	149.624	114.792	79.2857	133.94	124.07	112.96	112.543	130.449	67
healthy	555	OD	30	yes	111.523	129.512	110.144	110.697	111.447	87.1841	118.964	84.5129	100	83.4504	82.0891	94.4061	69.6397	91.7276	102.419	66.7669	96.437	98.2218	117.871	117.233	107.154	30	yes	216.158	221.197	270.151	183.271	151.936	188.043	201.001	73.6729	87.0964	101.658	62.0665	56.2341	65.2057	64.9382	102.419	66.7669	96.437	98.2218	117.871	117.233	107.154	30
healthy	556	OD																																															19
healthy	556	OS																																															19
healthy	557	OD	51	yes	61.3406	64.9099	75.4527	48.6399	49.7816	90.0996	44.711	62.2631	69.1831	75.6086	49.3012	56.2341	90.6031	47.3151	87.2968	79.2857	80.3642	87.8826	93.3148	89.0967	83.8599																								51
healthy	557	OS																																															51
healthy	558	OD	65	yes	66.7247	64.9099	71.8202	64.3312	62.6713	96.2264	43.4424	81.5715	83.1764	87.6712	76.8625	84.1395	110.372	59.5662	93.4832	83.4586	91.0794	103.391	93.3148	93.786	102.495	65	yes	34.2587	53.0615	31.8446	32.0591	48.0463	55.6782	14.2298	33.6452	57.544	33.2222	30.1003	50.1187	61.054	14.5378	93.4832	83.4586	91.0794	103.391	93.3148	93.786	102.495	65
healthy	559	OD	22		53.2365	81.7168	57.0488	67.5849	37.3309	28.492	44.711	36.2757	54.9541	40.4709	44.6684	26.6073	21.3094	29.8538	111.355	116.842	123.225	108.561	105.593	112.543	107.154	22	yes	55.5119	88.0601	51.3072	62.923	38.1645	44.2268	43.7219	14.3778	27.5423	14.5977	16.6505	10.5925	12.5893	9.44061	111.355	116.842	123.225	108.561	105.593	112.543	107.154	22
healthy	559	OS	22	yes	64.4024	93.8234	79.269	69.8451	62.6713	40.9134	42.2099	44.0789	72.4436	53.5268	44.6684	47.3151	32.6803	28.1838	119.603	100.15	112.51	129.239	127.694	126.611	111.813	22		141.304	175.703	164.938	160.676	101.545	118.647	80.0201	36.4367	52.4807	46.1621	42.5179	26.6073	32.6803	18.8365	119.603	100.15	112.51	129.239	127.694	126.611	111.813	22
healthy	560	OS	49	yes	56.391	89.6007	61.9385	69.8451	66.3848	51.507	22.4086	55.0028	91.2011	58.1147	69.6397	70.7946	50.1187	23.0409	81.7978	62.594	69.649	77.5435	85.9479	93.786	93.1777	49	yes	72.4054	60.9227	52.158	86.0049	67.8672	55.6782	106.709	45.0657	43.6516	33.7731	51.7947	44.6684	38.5225	68.786	81.7978	62.594	69.649	77.5435	85.9479	93.786	93.1777	49
healthy	561	OD	57	yes	87.8046	78.0389	93.4398	78.3674	88.5256	121.142	70.8621	96.5196	87.0964	101.658	84.8343	105.925	134.453	84.1395	97.6074	100.15	80.3642	98.2218	105.593	89.0967	102.495																								57
healthy	561	OS	49		71.9414	64.9099	80.5835	71.0033	83.5736	73.962	53.1391	71.7413	66.0693	78.1371	69.6397	94.4061	76.8625	56.2341	97.6074	95.9774	91.0794	82.7131	110.504	84.4074	107.154	49	yes	98.7157	101.107	85.4293	84.602	113.936	122.615	97.8811	60.0961	66.0693	58.1147	50.1187	74.9894	82.0891	56.2341	97.6074	95.9774	91.0794	82.7131	110.504	84.4074	107.154	49
healthy	562	OS	43	yes	75.5323	71.1723	73.0111	78.3674	105.213	93.1127	50.1665	69.5517	66.0693	66.287	70.7946	100	90.6031	50.1187	65.9881	58.4211	64.2914	82.7131	61.3913	56.2716	74.5421
healthy	563	OD	52		70.3661	67.9691	67.2473	66.4825	70.3184	99.4444	57.9314	73.3474	69.1831	69.6397	69.6397	79.4328	103.344	64.9382	92.1084	75.1128	69.649	98.2218	105.593	84.4074	102.495	52		28.319	29.1595	29.3306	19.898	38.1645	48.8138	20.1001	18.424	21.8776	21.3094	12.5893	26.6073	32.6803	12.5893	92.1084	75.1128	69.649	98.2218	105.593	84.4074	102.495	52
healthy	563	OS	52	yes	69.7457	71.1723	71.8202	71.0033	74.485	76.4354	51.6314	70.7946	72.4436	71.9686	70.7946	84.1395	82.0891	54.6387	112.042	125.188	123.225	87.8826	103.137	112.543	125.79	52	yes	40.5366	30.5337	42.1176	27.1971	57.1031	47.2342	51.9636	27.0827	23.9883	30.1003	17.7828	37.5837	34.9025	34.4747	112.042	125.188	123.225	87.8826	103.137	112.543	125.79	52
healthy	564	OD	38	yes	25.1889	56.5342	13.4176	34.4344	26.4283	30.4295	19.9717	20.9485	45.7088	11.0372	28.6512	25.1189	26.827	16.788	74.924	58.4211	91.0794	67.2044	68.7583	79.7181	97.8365	38	yes	39.649	26.5937	37.5374	54.2654	67.8672	27.9052	26.0435	17.0125	13.1826	18.0777	23.5195	29.8538	12.5893	10	74.924	58.4211	91.0794	67.2044	68.7583	79.7181	97.8365	38
healthy	565	OD	31		87.4166	89.6007	103.131	75.8316	46.9969	93.1127	97.2555	68.6339	72.4436	80.7501	57.1667	39.8107	79.4328	79.4328	102.419	104.323	101.795	98.2218	105.593	93.786	107.154	31		90.3493	88.0601	78.6851	111.895	57.1031	88.2441	80.0201	32.1879	36.3078	29.1263	39.8107	22.3872	34.9025	27.3842	102.419	104.323	101.795	98.2218	105.593	93.786	107.154	31
healthy	565	OS	31	yes	108.119	93.8234	93.4398	116.296	111.447	121.142	109.122	85.2647	75.8578	73.162	86.2411	100	103.344	91.7276	105.169	100.15	117.867	98.2218	100.682	107.854	107.154	31	yes	77.036	69.9486	84.0357	83.2219	71.8886	94.2447	41.2761	27.5667	30.1995	32.6803	30.5995	26.6073	36.0697	12.9569	105.169	100.15	117.867	98.2218	100.682	107.854	107.154	31
healthy	566	OD	37	yes	138.546	135.616	119.585	148.836	125.046	147.574	145.517	114.207	125.893	98.3687	119.832	112.202	130.103	115.478	91.421	112.669	101.795	82.7131	88.4035	84.4074	79.201	37	yes	87.2048	84.0968	73.6752	81.8644	107.562	104.019	80.0201	36.7608	41.6869	33.2222	33.7731	47.3151	48.4969	32.5462	91.421	112.669	101.795	82.7131	88.4035	84.4074	79.201	37
healthy	567	OD	49		83.6302	85.568	81.9199	83.6965	105.213	81.633	70.8621	81.2111	83.1764	79.4328	78.1371	105.925	84.8343	74.9894	91.421	116.842	85.7218	67.2044	108.049	75.0288	74.5421	49		48.8222	63.7939	71.2911	43.1046	57.1031	48.8138	18.9758	29.5906	41.6869	48.4969	25.5354	35.4813	31.6228	11.2202	91.421	116.842	85.7218	67.2044	108.049	75.0288	74.5421	49
healthy	567	OS	49	yes	85.1247	93.8234	81.9199	86.4954	118.051	84.3629	65.0001	83.3977	91.2011	79.4328	84.8343	125.893	82.0891	68.786	102.419	75.1128	64.2914	113.73	127.694	93.786	116.472	49	yes	60.6524	58.1808	78.6851	66.1055	53.9088	55.6782	30.0745	36.5984	41.6869	50.9498	39.1613	35.4813	36.0697	17.2783	102.419	75.1128	64.2914	113.73	127.694	93.786	116.472	49
healthy	568	OD	62		43.4258	47.0231	58.9565	51.1001	20.9927	37.0688	27.4103	50.7889	57.544	65.2057	60.0581	26.6073	42.5179	36.5174	131.289	154.398	139.298	124.07	117.871	131.3	130.449	62	yes	45.6847	50.6733	74.8969	27.1971	53.9088	55.6782	26.804	42.1697	52.4807	71.9686	25.1189	56.2341	55.3168	24.4062	131.289	154.398	139.298	124.07	117.871	131.3	130.449	62
healthy	568	OS	62	yes	36.8633	51.5598	39.0805	38.0058	37.3309	38.3084	22.4086	43.1137	63.0957	46.1621	44.6684	47.3151	41.142	28.1838	142.287	183.609	160.728	139.578	122.783	126.611	135.108	62		52.4066	58.1808	56.6286	43.8194	60.4867	44.2268	49.0568	48.3744	57.544	58.1147	37.2759	63.0957	45.4091	45.9727	142.287	183.609	160.728	139.578	122.783	126.611	135.108	62
healthy	569	OD	23	yes	94.2511	89.6007	91.9156	90.8702	74.485	106.207	100.095	64.7945	66.0693	66.287	58.1147	53.0884	82.0891	66.8344	76.9861	62.594	32.1457	67.2044	105.593	46.893	111.813	23	yes	116.289	96.556	102.371	121.485	90.5023	207.546	80.0201	31.4831	31.6228	30.1003	33.2222	26.6073	61.054	18.8365	76.9861	62.594	32.1457	67.2044	105.593	46.893	111.813	23
healthy	570	OD	21		127.367	112.801	121.568	118.224	140.304	113.429	163.273	87.949	83.1764	89.1251	79.4328	100	84.8343	102.92	123.04	133.534	117.867	129.239	115.416	121.922	125.79	21		435.128	732.452	496.47	403.601	255.07	400.708	309.527	113.2	208.93	143.596	106.8	70.7946	121.819	66.8344	123.04	133.534	117.867	129.239	115.416	121.922	125.79	21
healthy	570	OS	21	yes	121.311	123.683	115.715	128.358	176.632	90.0996	115.588	83.7678	83.1764	84.8343	84.8343	125.893	71.9686	74.9894	120.978	87.6316	117.867	129.239	112.96	159.436	130.449	21	yes	314.943	441.346	351.474	331.312	214.615	363.054	159.661	80.8523	138.038	100	86.2411	56.2341	100	35.4813	120.978	87.6316	117.867	129.239	112.96	159.436	130.449	21
healthy	571	OD	63	yes	89.7703	78.0389	91.9156	75.8316	83.5736	113.429	97.2555	107.342	100	105.058	92.1055	105.925	134.453	125.893	77.6735	79.2857	91.0794	62.0348	81.0366	79.7181	69.8832	63	yes	127.622	167.795	99.0587	115.636	255.07	159.525	89.784	121.511	181.97	100	110.372	251.189	163.789	84.1395	77.6735	79.2857	91.0794	62.0348	81.0366	79.7181	69.8832	63
healthy	571	OS	63		56.1418	64.9099	76.704	45.543	39.5429	60.7148	43.4424	66.2451	83.1764	84.8343	52.6537	53.0884	74.3753	56.2341	81.1104	75.1128	85.7218	62.0348	90.8592	89.0967	69.8832	63		127.622	139.566	122.673	106.508	214.615	214.486	67.3285	120.974	138.038	123.839	96.7641	223.872	227.585	66.8344	81.1104	75.1128	85.7218	62.0348	90.8592	89.0967	69.8832	63
healthy	572	OD	85		60.5311	56.5342	46.8308	63.2818	140.304	40.9134	77.2528	97.3782	100	67.3863	101.658	266.073	61.054	153.993	90.0463	66.7669	75.0066	103.391	98.2261	89.0967	102.495	85	yes	57.0066	105.872	38.7927	52.5095	71.8886	65.6318	53.4809	106.868	199.526	76.8625	93.6329	141.254	130.103	118.85	90.0463	66.7669	75.0066	103.391	98.2261	89.0967	102.495	85
healthy	572	OS	85	yes	56.6412	56.5342	50.0154	50.2665	78.8985	51.507	72.9313	92.7487	95.4993	75.6086	83.4504	141.254	79.4328	145.378	123.728	116.842	133.94	124.07	117.871	131.3	121.131	85		58.2828	88.0601	48.0404	43.1046	53.9088	79.9518	65.4183	108.297	151.356	92.1055	79.4328	105.925	163.789	141.254	123.728	116.842	133.94	124.07	117.871	131.3	121.131	85
healthy	573	OD	41		71.9414	74.5266	77.9759	68.7057	111.447	67.0119	51.6314	63.3757	69.1831	67.3863	59.0784	105.925	61.054	48.6968	63.2386	62.594	69.649	51.6957	68.7583	56.2716	55.9066	41		89.9501	175.703	94.2897	58.9166	120.687	107.498	65.4183	42.9232	100	49.3012	28.6512	59.5662	53.5268	28.1838	63.2386	62.594	69.649	51.6957	68.7583	56.2716	55.9066	41
healthy	573	OS	41	yes	67.3182	85.568	86.0633	62.2495	62.6713	48.2275	54.6908	60.0961	75.8578	75.6086	56.2341	59.5662	45.4091	50.1187	51.5532	45.9023	48.2185	46.5261	56.48	56.2716	55.9066	41	yes	80.8812	84.0968	97.4428	49.9815	170.475	130.953	46.3126	38.0863	43.6516	49.3012	23.5195	89.1251	67.3863	20.5353	51.5532	45.9023	48.2185	46.5261	56.48	56.2716	55.9066	41
healthy	574	OD	53		69.7457	59.1986	66.1503	72.1807	70.3184	60.7148	81.8303	71.4243	63.0957	68.5037	71.9686	74.9894	61.054	91.7276	105.169	146.053	107.152	108.561	88.4035	98.4753	93.1777	53	yes	175.544	139.566	188.133	136.309	360.296	139.857	184.374	120.974	104.713	136.683	93.6329	266.073	103.344	129.569	105.169	146.053	107.152	108.561	88.4035	98.4753	93.1777	53
healthy	574	OS	53	yes	58.9441	107.724	61.9385	69.8451	70.3184	64.8434	21.1551	61.7141	109.648	63.0957	73.162	79.4328	69.6397	24.4062	126.477	166.917	133.94	144.748	103.137	121.922	111.813	53		166.46	175.703	116.767	174.448	202.609	107.498	283.922	113.702	125.893	87.6712	119.832	141.254	76.8625	193.865	126.477	166.917	133.94	144.748	103.137	121.922	111.813	53
healthy	575	OD	42		86.2631	78.0389	80.5835	87.9297	66.3848	109.758	84.2198	78.0383	72.4436	73.162	76.8625	66.8344	96.7641	84.1395	92.7958	75.1128	91.0794	108.561	85.9479	103.165	102.495	42		29.9971	38.4396	31.8446	21.6035	40.4259	24.4649	32.7868	14.6997	19.9526	17.7828	10.68	19.9526	12.5893	14.9624	92.7958	75.1128	91.0794	108.561	85.9479	103.165	102.495	42
healthy	575	OS	42	yes	100.724	107.724	103.131	93.909	111.447	90.0996	100.095	89.5206	100	92.1055	78.1371	100	84.8343	100	93.4832	70.9398	96.437	124.07	78.5809	107.854	102.495	42	yes	34.4107	35.0574	55.7048	34.807	3.03152	32.8938	38.9672	16.5665	18.197	29.1263	16.6505	1.58489	16.9267	18.3021	93.4832	70.9398	96.437	124.07	78.5809	107.854	102.495	42
healthy	576	OD	54	yes	77.9102	78.0389	80.5835	86.4954	93.7711	56.849	66.8981	82.6623	87.0964	83.4504	89.1251	112.202	61.054	77.1792	102.419	95.9774	107.152	113.73	95.7705	117.233	97.8365	54		62.5618	133.284	40.0899	67.2017	80.6603	45.7058	67.3285	45.4666	104.713	31.6228	48.4969	59.5662	36.0697	48.6968	102.419	95.9774	107.152	113.73	95.7705	117.233	97.8365	54
healthy	576	OS	54		76.882	98.2452	76.704	87.9297	55.8559	48.2275	84.2198	81.2111	104.713	78.1371	92.1055	66.8344	50.1187	100	111.355	95.9774	123.225	113.73	112.96	107.854	111.813	54	yes	135.184	192.655	154.436	129.746	270.184	88.2441	73.4005	98.2444	144.544	121.819	93.6329	199.526	71.9686	53.0884	111.355	95.9774	123.225	113.73	112.96	107.854	111.813	54
healthy	577	OD	28		84.7486	102.875	108.347	93.909	66.3848	93.1127	38.7181	64.5083	79.4328	82.0891	69.6397	56.2341	74.3753	30.7256	103.106	70.9398	117.867	103.391	110.504	103.165	111.813	28		58.0253	101.107	73.6752	68.3162	21.4615	70.0948	21.9129	18.5058	38.0189	25.9589	21.3094	7.49894	23.5195	6.49382	103.106	70.9398	117.867	103.391	110.504	103.165	111.813	28
healthy	577	OS	28	yes	126.244	135.616	111.97	128.358	111.447	102.77	168.041	96.5196	104.713	89.1251	95.1856	100	82.0891	122.321	96.2327	66.7669	112.51	82.7131	103.137	107.854	107.154	28	yes	116.805	121.557	137.642	110.069	85.4397	164.86	63.5622	37.7505	45.7088	49.3012	36.6679	28.1838	55.3168	18.3021	96.2327	66.7669	112.51	82.7131	103.137	107.854	107.154	28
healthy	578	OD	56	yes	59.7323	64.9099	55.2027	63.2818	83.5736	45.1568	57.9314	65.3709	79.4328	60.0581	67.3863	94.4061	46.9276	70.7946	99.6695	83.4586	96.437	93.0522	100.682	112.543	107.154	56	yes	15.0341	24.2538	9.12385	17.7341	17.0475	11.1093	18.9758	11.32	19.0546	7.19686	13.0103	13.3352	9.36329	15.3993	99.6695	83.4586	96.437	93.0522	100.682	112.543	107.154	56
healthy	579	OD	45	yes	67.0208	78.0389	69.4961	66.4825	44.3679	106.207	43.4424	63.657	79.4328	66.287	61.054	44.6684	103.344	43.401	72.8619	100.15	80.3642	77.5435	61.3913	65.6502	60.5655	45	yes	39.1258	36.7096	44.9817	35.971	42.8213	28.8384	35.7437	21.2287	23.9883	26.827	19.6271	25.1189	16.3789	17.2783	72.8619	100.15	80.3642	77.5435	61.3913	65.6502	60.5655	45
healthy	580	OD	38		122.391	107.724	117.634	130.486	93.7711	106.207	149.766	103.148	95.4993	96.7641	110.372	84.1395	93.6329	129.569	106.543	100.15	107.152	124.07	98.2261	103.165	121.131	38	yes	95.28	88.0601	79.99	93.3765	107.562	59.4644	155.131	41.9833	45.7088	37.8941	40.4709	50.1187	28.6512	64.9382	106.543	100.15	107.152	124.07	98.2261	103.165	121.131	38
healthy	580	OS	38	yes	109.565	89.6007	104.841	108.891	125.046	99.4444	126.013	93.5737	75.8578	87.6712	92.1055	118.85	93.6329	109.018	105.856	125.188	101.795	113.73	95.7705	107.854	102.495	38		121.017	66.8004	111.146	136.309	85.4397	88.2441	201.001	52.8539	34.6737	52.6537	57.1667	42.1697	42.5179	81.7523	105.856	125.188	101.795	113.73	95.7705	107.854	102.495	38
healthy	581	OD	43	yes	105.284	118.117	103.131	92.3771	93.7711	121.142	109.122	96.5196	114.815	92.1055	83.4504	89.1251	121.819	102.92	92.1084	75.1128	101.795	82.7131	93.3148	103.165	102.495	43		112.74	139.566	131.015	84.602	107.562	154.363	75.5438	59.303	79.4328	73.162	44.6684	63.0957	87.6712	38.6812	92.1084	75.1128	101.795	82.7131	93.3148	103.165	102.495	43
healthy	581	OS	43		114.019	135.616	106.58	114.399	93.7711	117.222	112.309	104.991	125.893	100	103.344	89.1251	110.372	109.018	109.98	116.842	107.152	93.0522	110.504	117.233	111.813	43	yes	182.681	253.968	204.258	177.341	76.1482	214.486	134.338	92.7487	151.356	112.202	89.1251	39.8107	114.062	66.8344	109.98	116.842	107.152	93.0522	110.504	117.233	111.813	43
healthy	582	OD	52		91.78	112.801	103.131	89.3879	83.5736	78.9915	75.061	93.1603	114.815	103.344	89.1251	89.1251	79.4328	86.5964	110.668	133.534	101.795	98.2218	108.049	121.922	93.1777	52	yes	83.7978	121.557	97.4428	67.2017	85.4397	111.093	44.9986	56.4837	91.2011	70.7946	46.9276	59.5662	79.4328	28.1838	110.668	133.534	101.795	98.2218	108.049	121.922	93.1777	52
healthy	582	OS	52	yes	102.071	78.0389	93.4398	108.891	132.455	99.4444	103.018	104.528	83.1764	92.1055	110.372	149.624	106.8	112.202	88.6715	75.1128	58.9337	82.7131	100.682	98.4753	97.8365	52		93.6072	96.556	111.146	96.4991	85.4397	118.647	42.4814	62.817	69.1831	80.7501	65.2057	59.5662	87.6712	27.3842	88.6715	75.1128	58.9337	82.7131	100.682	98.4753	97.8365	52
healthy	583	OD	51		112.515	118.117	103.131	122.178	105.213	90.0996	126.013	113.702	125.893	101.658	119.832	118.85	93.6329	137.246	92.7958	95.9774	96.437	87.8826	90.8592	93.786	97.8365	51	yes	157.846	133.284	176.154	163.341	270.184	154.363	82.3567	101.787	95.4993	123.839	103.344	177.828	103.344	54.6387	92.7958	95.9774	96.437	87.8826	90.8592	93.786	97.8365	51
healthy	583	OS	51	yes	115.544	98.2452	110.144	108.891	148.617	109.758	129.692	116.764	109.648	106.8	110.372	158.489	110.372	141.254	98.9822	100.15	112.51	103.391	88.4035	103.165	97.8365	51		124.827	133.284	147.001	131.898	202.609	70.0948	82.3567	81.9335	100	106.8	87.6712	141.254	46.9276	50.1187	98.9822	100.15	112.51	103.391	88.4035	103.165	97.8365	51
healthy	584	OD	51	yes	103.895	93.8234	81.9199	105.368	118.051	102.77	141.388	106.868	100	84.8343	106.8	133.352	106.8	149.624	187.654	212.82	182.159	206.783	174.351	192.261	167.72	51	yes	165.724	278.471	128.878	158.055	135.413	176.07	164.323	109.26	199.526	92.1055	100	94.4061	125.893	112.202	187.654	212.82	182.159	206.783	174.351	192.261	167.72	51
healthy	584	OS	51		79.3024	74.5266	77.9759	79.667	93.7711	81.633	68.8516	80.4951	79.4328	78.1371	79.4328	105.925	84.8343	72.8618	209.65	258.722	225.02	248.139	171.896	196.951	191.014	51		170.942	167.795	176.154	177.341	107.562	176.07	146.453	113.2	120.226	125.893	115.954	70.7946	130.103	97.1628	209.65	258.722	225.02	248.139	171.896	196.951	191.014	51
healthy	585	OS	49	yes	62.7138	71.1723	55.2027	75.8316	55.8559	45.1568	66.8981	63.0957	75.8578	55.3168	74.3753	63.0957	43.9397	72.8618	118.229	87.6316	117.867	108.561	132.605	145.368	111.813	49	yes	12.7058	16.0243	13.1015	16.8803	2.86193	7.99518	15.5131	7.94328	11.4815	8.76712	10.5058	1.99526	5.01187	9.71628	118.229	87.6316	117.867	108.561	132.605	145.368	111.813	49
healthy	586	OD	48	yes	120.242	102.875	143.3	118.224	132.455	121.142	86.679	116.248	100	136.683	112.202	141.254	121.819	89.1251	121.666	66.7669	133.94	144.748	115.416	150.058	139.766	48	yes	93.6072	153.031	100.701	96.4991	80.6603	88.2441	50.4893	54.5178	100	63.0957	55.3168	47.3151	57.1667	29.0068	121.666	66.7669	133.94	144.748	115.416	150.058	139.766	48
healthy	586	OS	48		101.171	102.875	98.1659	103.649	132.455	133.706	63.1559	100.444	104.713	95.1856	101.658	149.624	134.453	66.8344	137.475	95.9774	160.728	155.087	127.694	159.436	144.425	48		72.7267	73.2452	73.6752	61.8965	151.936	79.9518	46.3126	42.1697	45.7088	46.9276	34.9025	89.1251	51.7947	26.6073	137.475	95.9774	160.728	155.087	127.694	159.436	144.425	48
healthy	587	OS	70	yes	38.8751	67.9691	34.2624	40.5902	39.5429	39.5895	28.2107	51.926	87.0964	42.5179	57.1667	56.2341	50.1187	44.6684	107.918	116.842	112.51	93.0522	112.96	98.4753	107.154	70	yes	49.4751	88.0601	37.5374	84.602	17.0475	29.8028	44.9986	60.3628	114.815	49.3012	95.1856	22.3872	39.8107	61.3056	107.918	116.842	112.51	93.0522	112.96	98.4753	107.154	70
healthy	588	OD	46	yes	136.718	123.683	131.987	128.358	148.617	121.142	168.041	127.576	120.226	119.832	117.877	149.624	121.819	163.117	108.605	50.0752	75.0066	93.0522	137.517	135.99	130.449	46	yes	108.336	53.0615	116.767	108.274	127.838	144.534	82.3567	61.988	33.1131	74.3753	62.0665	74.9894	87.6712	44.6684	108.605	50.0752	75.0066	93.0522	137.517	135.99	130.449	46
healthy	588	OS	46		123.479	112.801	119.585	118.224	118.051	133.706	129.692	116.764	114.815	105.058	110.372	125.893	130.103	137.246	116.854	62.594	85.7218	134.409	135.061	135.99	135.108	46		113.743	42.1482	100.701	143.203	76.1482	114.808	164.323	63.0957	25.1189	60.0581	78.1371	44.6684	69.6397	91.7276	116.854	62.594	85.7218	134.409	135.061	135.99	135.108	46
healthy	589	OD	47	yes	89.7703	93.8234	94.9893	80.9881	93.7711	129.38	61.3641	86.7884	91.2011	89.1251	76.8625	105.925	130.103	63.0957	68.0502	66.7669	75.0066	72.3739	63.847	65.6502	69.8832	47	yes	39.649	42.1482	51.3072	24.6414	40.4259	74.8612	24.5866	23.5047	27.5423	33.2222	14.8398	23.7137	45.4091	14.5378	68.0502	66.7669	75.0066	72.3739	63.847	65.6502	69.8832	47
healthy	590	OD	44	yes	106.221	98.2452	98.1659	103.649	99.3274	117.222	115.588	98.6804	95.4993	90.6031	95.1856	100	106.8	115.478	104.481	125.188	96.437	98.2218	108.049	93.786	93.1777	44		83.0589	88.0601	89.7502	72.9617	90.5023	85.3886	63.5622	44.6684	54.9541	53.5268	37.2759	50.1187	50.1187	33.4965	104.481	125.188	96.437	98.2218	108.049	93.786	93.1777	44
healthy	590	OS	44		78.952	78.0389	75.4527	78.3674	105.213	76.4354	70.8621	72.0597	75.8578	68.5037	71.9686	100	71.9686	64.9382	90.7337	62.594	101.795	56.8652	122.783	93.786	79.201	44	yes	73.3737	105.872	55.7048	77.9231	80.6603	59.4644	75.5438	39.6348	63.0957	33.7731	39.8107	47.3151	34.9025	39.8107	90.7337	62.594	101.795	56.8652	122.783	93.786	79.201	44
healthy	591	OD	43	yes	103.436	102.875	103.131	110.697	105.213	64.8434	126.013	91.9309	91.2011	96.7641	93.6329	94.4061	61.054	115.478	120.291	121.015	133.94	113.73	103.137	131.3	130.449	43		60.1176	133.284	66.752	70.6007	45.3586	26.1285	42.4814	29.8538	75.8578	36.6679	34.9025	22.3872	14.3596	19.3865	120.291	121.015	133.94	113.73	103.137	131.3	130.449	43
healthy	591	OS	43		81.0778	78.0389	83.2783	77.0891	93.7711	67.0119	86.679	73.6729	75.8578	76.8625	68.5037	89.1251	63.0957	79.4328	109.98	125.188	101.795	124.07	98.2261	107.854	107.154	43	yes	74.3549	101.107	78.6851	93.3765	60.4867	23.6732	87.2367	37.0878	57.544	43.9397	45.4091	33.4965	12.1819	40.9732	109.98	125.188	101.795	124.07	98.2261	107.854	107.154	43
healthy	592	OD	25	yes	85.8819	71.1723	88.9413	72.1807	111.447	96.2264	89.2101	59.8306	50.1187	62.0665	49.3012	89.1251	71.9686	61.3056	118.229	87.6316	101.795	103.391	154.706	107.854	116.472	25		166.46	101.107	151.917	183.271	113.936	135.332	253.046	48.1606	34.6737	46.9276	53.5268	35.4813	43.9397	64.9382	118.229	87.6316	101.795	103.391	154.706	107.854	116.472	25
healthy	592	OS	25		96.3611	98.2452	83.2783	83.6965	132.455	113.429	106.026	68.9385	75.8578	61.054	59.0784	94.4061	87.6712	72.8618	114.104	104.323	133.94	118.9	112.96	112.543	107.154	25	yes	158.546	105.872	144.603	147.992	160.938	170.373	195.299	46.4844	36.3078	45.4091	43.9397	53.0884	55.3168	50.1187	114.104	104.323	133.94	118.9	112.96	112.543	107.154	25
healthy	593	OD	51	yes	131.959	142.007	127.716	141.67	105.213	109.758	141.388	133.352	158.489	125.893	136.683	118.85	114.062	153.993	84.5473	87.6316	96.437	77.5435	85.9479	79.7181	83.8599	51	yes	99.5938	84.0968	124.708	74.1716	76.1482	144.534	80.0201	64.7945	57.544	86.2411	48.4969	50.1187	106.8	51.5822	84.5473	87.6316	96.437	77.5435	85.9479	79.7181	83.8599	51
healthy	593	OS	51		109.565	102.875	80.5835	112.533	125.046	125.193	141.388	111.706	109.648	82.0891	115.954	141.254	121.819	149.624	103.106	104.323	101.795	93.0522	110.504	107.854	93.1777	51		164.992	160.243	126.776	160.676	170.475	139.857	245.866	106.868	120.226	87.6712	101.658	118.85	96.7641	158.489	103.106	104.323	101.795	93.0522	110.504	107.854	93.1777	51
healthy	594	OS	38	yes	86.6459	67.9691	98.1659	85.0844	66.3848	113.429	68.8516	73.6729	60.256	86.2411	70.7946	59.5662	100	57.8762	90.7337	75.1128	80.3642	87.8826	100.682	93.786	93.1777	38	yes	47.5421	69.9486	91.2385	37.1739	24.0802	44.2268	21.2911	21.4175	36.3078	44.6684	17.2074	11.2202	21.3094	8.65964	90.7337	75.1128	80.3642	87.8826	100.682	93.786	93.1777	38
healthy	595	OD	57		121.311	107.724	103.131	122.178	132.455	125.193	145.517	131.011	120.226	108.571	136.683	149.624	130.103	167.88	87.9841	75.1128	85.7218	87.8826	93.3148	93.786	88.5188	57		137.6	146.143	99.0587	131.898	255.07	114.808	169.122	112.7	131.826	84.8343	108.571	223.872	100	141.254	87.9841	75.1128	85.7218	87.8826	93.3148	93.786	88.5188	57
healthy	595	OS	57	yes	94.6694	107.724	96.5646	82.3312	105.213	84.3629	103.018	105.457	125.893	101.658	93.6329	133.352	90.6031	125.893	79.0483	87.6316	64.2914	82.7131	90.8592	75.0288	65.2244	57	yes	100.48	110.861	102.371	113.75	95.8649	144.534	42.4814	82.2971	100	90.6031	92.1055	79.4328	130.103	34.4747	79.0483	87.6316	64.2914	82.7131	90.8592	75.0288	65.2244	57
healthy	596	OD																								44	yes	112.242	84.0968	68.9842	108.274	151.936	130.953	195.299	58.7802	47.863	39.8107	56.2341	79.4328	74.3753	100	79.0483	95.9774	80.3642	82.7131	73.6696	75.0288	69.8832	44
healthy	596	OS	44	yes	91.3745	98.2452	79.269	118.224	99.3274	62.7452	86.679	85.2647	95.4993	76.8625	106.8	94.4061	61.054	81.7523	71.4871	70.9398	75.0066	77.5435	66.3026	70.3395	69.8832	44		129.902	88.0601	131.015	115.636	160.938	111.093	159.661	68.3306	54.9541	75.6086	59.0784	89.1251	63.0957	79.4328	71.4871	70.9398	75.0066	77.5435	66.3026	70.3395	69.8832	44
healthy	597	OD	72	yes	40.2769	24.6781	43.1338	53.6846	31.4101	49.8402	25.1428	54.7598	33.1131	53.5268	76.8625	44.6684	65.2057	40.9732	83.1725	58.4211	85.7218	82.7131	88.4035	93.786	88.5188	72	yes	31.6341	27.8471	48.0404	32.0591	18.0576	44.2268	12.3225	39.1118	36.3078	64.1421	37.8941	22.3872	61.054	16.3117	83.1725	58.4211	85.7218	82.7131	88.4035	93.786	88.5188	72
healthy	598	OD	52	yes	83.6302	89.6007	86.0633	90.8702	49.7816	109.758	61.3641	87.1735	95.4993	89.1251	93.6329	56.2341	114.062	68.786	90.7337	100.15	91.0794	77.5435	95.7705	89.0967	88.5188	52	yes	95.7028	88.0601	122.673	99.7262	22.7332	200.83	50.4893	65.661	66.0693	90.6031	68.5037	16.788	143.596	34.4747	90.7337	100.15	91.0794	77.5435	95.7705	89.0967	88.5188	52
healthy	599	OD	27		78.6032	71.1723	79.269	73.3777	78.8985	106.207	65.0001	58.5205	54.9541	59.0784	53.5268	66.8344	84.8343	47.3151	92.1084	83.4586	91.0794	93.0522	93.3148	93.786	97.8365	27	yes	151.009	133.284	173.281	136.309	127.838	122.615	155.131	46.8979	45.7088	59.0784	43.2229	39.8107	42.5179	43.401	92.1084	83.4586	91.0794	93.0522	93.3148	93.786	97.8365	27
healthy	599	OS	27	yes	115.544	102.875	98.1659	118.224	93.7711	117.222	158.64	84.888	83.1764	74.3753	84.8343	70.7946	90.6031	112.202	102.419	125.188	96.437	82.7131	108.049	98.4753	93.1777	27		157.846	153.031	170.454	138.569	240.802	97.3964	169.122	48.5891	54.9541	57.1667	44.6684	79.4328	31.6228	44.6684	102.419	125.188	96.437	82.7131	108.049	98.4753	93.1777	27
healthy	600	OD	57		108.119	112.801	101.449	95.4663	111.447	121.142	118.964	120.44	125.893	105.058	110.372	133.352	134.453	149.624	92.1084	108.496	91.0794	103.391	81.0366	84.4074	97.8365	57		110.761	92.2103	76.139	106.508	120.687	114.808	184.374	86.7884	75.8578	66.287	79.4328	94.4061	96.7641	153.993	92.1084	108.496	91.0794	103.391	81.0366	84.4074	97.8365	57
healthy	600	OS	57	yes	117.089	102.875	119.585	120.185	105.213	113.429	115.588	126.451	104.713	121.819	127.98	125.893	125.893	149.624	96.2327	116.842	112.51	103.391	83.4922	89.0967	83.8599	57	yes	107.38	66.8004	94.2897	99.7262	151.936	104.019	138.261	84.5129	57.544	79.4328	75.6086	133.352	90.6031	109.018	96.2327	116.842	112.51	103.391	83.4922	89.0967	83.8599	57
healthy	601	OD	51	yes	111.523	98.2452	99.7938	116.296	140.304	109.758	112.309	113.702	104.713	100	114.062	158.489	114.062	125.893	83.1725	79.2857	80.3642	82.7131	88.4035	89.0967	79.201	51	yes	167.941	183.984	118.704	171.602	214.615	154.363	206.871	110.232	138.038	83.4504	112.202	149.624	110.372	129.569	83.1725	79.2857	80.3642	82.7131	88.4035	89.0967	79.201	52
healthy	601	OS	52		109.081	74.5266	96.5646	137.086	105.213	90.0996	126.013	114.207	83.1764	98.3687	141.254	118.85	96.7641	141.254	70.1124	58.4211	75.0066	72.3739	73.6696	79.7181	65.2244	52		173.996	160.243	144.603	177.341	270.184	107.498	232.113	117.802	120.226	106.8	114.062	188.365	79.4328	163.117	70.1124	58.4211	75.0066	72.3739	73.6696	79.7181	65.2244	52
healthy	602	OD	49	yes	94.2511	78.0389	80.5835	90.8702	83.5736	113.429	122.437	95.2459	79.4328	82.0891	89.1251	94.4061	117.877	129.569	125.79	116.842	139.298	108.561	125.238	131.3	130.449	50		147.702	88.0601	112.989	145.578	143.437	164.86	238.891	95.6686	63.0957	80.7501	90.6031	100	110.372	158.489	125.102	116.842	139.298	113.73	125.238	131.3	130.449	50
healthy	602	OS	49		106.692	93.8234	84.6593	112.533	140.304	93.1127	141.388	103.606	95.4993	80.7501	108.571	149.624	93.6329	141.254	114.792	91.8045	128.583	139.578	105.593	121.922	116.472	50	yes	133.992	76.6972	94.2897	134.085	120.687	139.857	275.867	86.7884	54.9541	66.287	86.2411	84.1395	96.7641	172.783	116.854	100.15	128.583	144.748	105.593	121.922	116.472	50
healthy	603	OD	50	yes	99.8358	102.875	98.1659	90.8702	99.3274	109.758	100.095	100.444	104.713	96.7641	92.1055	105.925	114.062	105.925	93.4832	75.1128	107.152	67.2044	105.593	103.165	88.5188	50		32.9203	38.4396	35.1474	38.417	36.0296	18.8043	24.5866	21.4175	27.5423	24.306	24.7091	23.7137	14.3596	15.3993	93.4832	75.1128	107.152	67.2044	105.593	103.165	88.5188	50
healthy	603	OS	50		87.4166	81.7168	88.9413	92.3771	99.3274	81.633	72.9313	87.5604	83.1764	89.1251	90.6031	112.202	84.8343	74.9894	79.7356	79.2857	80.3642	82.7131	83.4922	70.3395	79.201	50	yes	33.6572	33.4795	34.01	31.0217	67.8672	37.5195	18.9758	21.8003	26.3027	23.1359	20.6199	42.1697	25.9589	11.885	79.7356	79.2857	80.3642	82.7131	83.4922	70.3395	79.201	50
healthy	604	OS	29	yes	63.2717	78.0389	71.8202	71.0033	31.4101	56.849	51.6314	47.5251	57.544	55.3168	53.5268	25.1189	43.9397	38.6812	110.668	91.8045	96.437	103.391	125.238	112.543	121.131	29	yes	37.1011	40.2512	61.4823	24.2395	21.4615	65.6318	18.9758	11.885	14.4544	21.3094	7.94328	7.07946	22.7585	5.62341	110.668	91.8045	96.437	103.391	125.238	112.543	121.131	29
healthy	605	OD	32	yes	55.6468	56.5342	61.9385	52.8089	46.9969	53.2294	51.6314	44.0789	45.7088	47.7058	41.8243	39.8107	45.4091	42.1697	60.4891	70.9398	69.649	56.8652	56.48	56.2716	60.5655	32		185.124	192.655	225.442	158.055	180.576	181.958	134.338	66.8344	83.1764	89.1251	57.1667	66.8344	71.9686	43.401	60.4891	70.9398	69.649	56.8652	56.48	56.2716	60.5655	32
healthy	605	OS	32		55.4009	56.5342	52.5451	52.8089	52.7314	64.8434	53.1391	43.4972	45.7088	41.142	41.8243	47.3151	51.7947	40.9732	65.9881	66.7669	69.649	56.8652	71.2139	65.6502	60.5655	32	yes	179.474	127.286	167.673	180.282	191.276	170.373	195.299	64.7945	52.4807	66.287	63.0957	74.9894	67.3863	66.8344	65.9881	66.7669	69.649	56.8652	71.2139	65.6502	60.5655	32
healthy	606	OD	41	yes	121.311	89.6007	113.827	128.358	148.617	121.142	122.437	105.457	87.0964	95.1856	108.571	133.352	110.372	115.478	107.918	104.323	91.0794	113.73	112.96	112.543	111.813	41		153.707	110.861	164.938	166.05	113.936	176.07	116.332	76.3295	60.256	89.1251	83.4504	63.0957	87.6712	56.2341	107.918	104.323	91.0794	113.73	112.96	112.543	111.813	41
healthy	606	OS	45		148.061	98.2452	129.834	128.358	166.751	152.509	258.77	139.39	100	121.819	119.832	167.88	143.596	251.189	109.293	112.669	107.152	113.73	98.2261	126.611	107.154	45	yes	93.6072	42.1482	71.2911	93.3765	90.5023	77.3647	232.113	51.926	25.1189	42.5179	50.9498	53.0884	48.4969	125.893	109.293	112.669	107.152	113.73	98.2261	126.611	107.154	45
healthy	607	OD	72	yes	30.6073	47.0231	31.0428	29.6966	52.7314	42.2816	12.6013	42.1697	66.0693	43.2229	39.8107	84.1395	53.5268	19.3865	87.2968	91.8045	96.437	93.0522	76.1253	84.4074	88.5188	72	yes	37.7641	50.6733	21.1088	35.971	60.4867	26.1285	80.0201	47.1061	66.0693	27.7241	43.9397	79.4328	33.7731	112.202	87.2968	91.8045	96.437	93.0522	76.1253	84.4074	88.5188	72
healthy	607	OS	72		44.7929	47.0231	52.5451	51.1001	44.3679	39.5895	26.6326	61.7141	69.1831	70.7946	69.6397	66.8344	51.7947	40.9732	78.3609	91.8045	53.5761	82.7131	78.5809	65.6502	88.5188	72		27.5766	29.1595	26.1409	35.3842	40.4259	9.73964	30.0745	34.8584	38.0189	35.4813	43.2229	53.0884	13.0103	42.1697	78.3609	91.8045	53.5761	82.7131	78.5809	65.6502	88.5188	72
healthy	608	OD	43	yes	45.7957	51.5598	60.9281	50.2665	31.4101	46.6669	23.7364	42.3568	52.4807	55.3168	46.1621	29.8538	42.5179	23.7137	120.978	91.8045	112.51	129.239	130.15	121.922	130.449	43	yes	122.094	160.243	194.424	106.508	76.1482	91.1951	73.4005	63.0957	95.4993	106.8	55.3168	39.8107	50.1187	37.5837	120.978	91.8045	112.51	129.239	130.15	121.922	130.449	43
healthy	608	OS	43		62.7138	59.1986	67.2473	58.286	88.5256	60.7148	51.6314	58.7802	57.544	63.0957	52.6537	94.4061	57.1667	51.5822	83.8599	50.0752	91.0794	108.561	73.6696	75.0288	116.472	43		101.374	66.8004	137.642	79.2153	143.437	111.093	71.318	54.0371	43.6516	78.1371	42.5179	79.4328	61.054	36.5174	83.8599	50.0752	91.0794	108.561	73.6696	75.0288	116.472	43
healthy	609	OD	67		44.9917	78.0389	39.7286	39.2768	52.7314	58.7501	33.5285	57.4931	104.713	46.9276	50.1187	74.9894	74.3753	50.1187	123.728	146.053	139.298	129.239	100.682	121.922	130.449	67	yes	43.7059	33.4795	49.647	41.7098	34.0142	44.2268	38.9672	47.1061	39.8107	58.1147	43.9397	35.4813	48.4969	45.9727	123.728	146.053	139.298	129.239	100.682	121.922	130.449	67
healthy	609	OS	67	yes	48.5093	51.5598	46.0669	48.6399	44.3679	48.2275	48.7432	61.17	66.0693	56.2341	60.0581	63.0957	63.0957	66.8344	118.229	158.571	123.225	124.07	103.137	107.854	102.495	67		35.6516	36.7096	22.5442	40.3601	80.6603	22.9072	47.6649	37.7505	41.6869	24.7091	41.8243	89.1251	25.9589	56.2341	118.229	158.571	123.225	124.07	103.137	107.854	102.495	67
healthy	610	OS	76	yes	58.9441	64.9099	54.3022	52.8089	74.485	43.6956	81.8303	84.1395	100	70.7946	75.6086	118.85	61.054	137.246	127.852	179.436	123.225	134.409	115.416	117.233	107.154	76	yes	4.46844	2.11242	4.72568	2.16035	9.05023	7.24388	8.23567	6.47945	3.01995	7.43753	3.01003	13.3352	11.4062	13.3352	127.852	179.436	123.225	134.409	115.416	117.233	107.154	76
healthy	611	OD	50		114.019	135.616	79.269	116.296	125.046	138.177	137.377	116.764	144.544	82.0891	115.954	133.352	143.596	149.624	77.6735	58.4211	91.0794	87.8826	76.1253	79.7181	79.201	50	yes	85.6738	55.5622	79.99	74.1716	101.545	114.808	89.784	55.4921	41.6869	56.2341	47.7058	66.8344	76.8625	57.8762	77.6735	58.4211	91.0794	87.8826	76.1253	79.7181	79.201	50
healthy	611	OS	50	yes	110.539	112.801	88.9413	108.891	93.7711	147.574	126.013	112.7	114.815	89.1251	112.202	105.925	153.361	133.352	76.9861	58.4211	96.437	62.0348	85.9479	75.0288	83.8599	50		106.906	101.107	91.2385	104.77	127.838	85.3886	130.527	69.5517	72.4436	62.0665	67.3863	84.1395	63.0957	86.5964	76.9861	58.4211	96.437	62.0348	85.9479	75.0288	83.8599	50
healthy	612	OS	72	yes	61.3406	61.9885	57.9948	64.3312	70.3184	60.7148	53.1391	82.2971	91.2011	74.3753	84.8343	100	76.8625	84.1395	129.227	162.744	133.94	124.07	117.871	126.611	116.472	72	yes	30.2639	38.4396	30.8141	28.5727	22.7332	44.2268	17.9143	37.4177	52.4807	41.8243	32.6803	29.8538	59.0784	23.7137	129.227	162.744	133.94	124.07	117.871	126.611	116.472	71
healthy	613	OD	21	yes	77.2232	78.0389	88.9413	75.8316	52.7314	90.0996	59.623	52.1564	54.9541	60.0581	47.7058	39.8107	67.3863	42.1697	87.2968	83.4586	75.0066	98.2218	88.4035	89.0967	88.5188	21	yes	87.9805	69.9486	89.7502	81.8644	120.687	72.4388	87.2367	23.1945	23.9883	25.9589	21.3094	33.4965	21.3094	19.3865	87.2968	83.4586	75.0066	98.2218	88.4035	89.0967	88.5188	21
healthy	613	OS	21		90.5688	102.875	93.4398	71.0033	93.7711	109.758	91.8151	61.7141	72.4436	65.2057	46.1621	70.7946	82.0891	61.3056	61.8639	50.0752	80.3642	56.8652	58.9357	60.9609	69.8832	21		76.3568	92.2103	66.752	69.449	67.8672	65.6318	95.1041	20.1301	27.5423	18.992	18.6822	18.8365	19.9526	21.752	61.8639	50.0752	80.3642	56.8652	58.9357	60.9609	69.8832	21
healthy	614	OD	50	yes	109.565	142.007	143.3	100.295	118.051	125.193	53.1391	111.706	151.356	141.254	100	133.352	130.103	59.5662	128.539	75.1128	155.371	113.73	144.884	150.058	130.449	50	yes	33.5085	76.6972	27.9185	39.7017	20.2609	22.1659	29.2213	20.856	52.4807	18.6822	23.5195	12.5893	15.3361	19.3865	128.539	75.1128	155.371	113.73	144.884	150.058	130.449	50
healthy	615	OD	66		100.724	89.6007	86.0633	107.115	111.447	96.2264	115.588	125.893	114.815	101.658	132.26	149.624	121.819	167.88	87.2968	75.1128	69.649	98.2218	100.682	84.4074	83.8599																								66
healthy	615	OS	66	yes	88.9788	107.724	83.2783	83.6965	118.051	81.633	84.2198	113.2	138.038	103.344	105.058	167.88	103.344	118.85	100.357	83.4586	96.437	98.2218	112.96	103.165	97.8365																								66
healthy	616	OD	48	yes	104.356	118.117	101.449	97.0494	125.046	129.38	79.5086	100.89	114.815	95.1856	92.1055	133.352	130.103	84.1395	105.856	104.323	107.152	103.391	108.049	103.165	107.154	48	yes	321.994	192.655	265.744	285.727	428.213	400.708	424.814	199.526	131.826	180.777	172.074	298.538	268.27	251.189	105.856	104.323	107.152	103.391	108.049	103.165	107.154	48
healthy	616	OS	48		101.62	89.6007	111.97	97.0494	93.7711	152.509	66.8981	103.148	95.4993	112.202	101.658	105.925	148.398	68.786	112.73	121.015	112.51	103.391	117.871	107.854	107.154	48		198.716	127.286	200.926	174.448	202.609	200.83	245.866	122.05	87.0964	132.26	105.058	141.254	134.453	145.378	112.73	121.015	112.51	103.391	117.871	107.854	107.154	48
healthy	617	OD	42	yes	30.8796	71.1723	37.8159	26.0354	52.7314	16.8326	20.5548	27.8119	63.0957	33.7731	23.9096	50.1187	16.3789	18.3021	113.417	95.9774	117.867	124.07	105.593	126.611	125.79	42	yes	61.4635	105.872	61.4823	46.7991	50.8932	50.4462	71.318	30.6576	63.0957	33.2222	22.7585	26.6073	25.9589	35.4813	113.417	95.9774	117.867	124.07	105.593	126.611	125.79	42
healthy	618	OD	41	yes	105.284	118.117	101.449	108.891	66.3848	90.0996	129.692	93.1603	109.648	90.6031	93.6329	63.0957	79.4328	122.321	98.9822	133.534	101.795	108.561	81.0366	93.786	88.5188	41	yes	186.771	201.734	185.064	166.05	127.838	154.363	245.866	90.3169	114.815	95.1856	80.7501	63.0957	79.4328	115.478	98.9822	133.534	101.795	108.561	81.0366	93.786	88.5188	41
healthy	618	OS	41		101.62	123.683	98.1659	120.185	66.3848	96.2264	84.2198	90.3169	109.648	87.6712	103.344	66.8344	93.6329	74.9894	84.5473	91.8045	101.795	93.0522	73.6696	79.7181	83.8599	41		217.117	153.031	221.765	258.878	202.609	164.86	195.299	103.606	79.4328	119.832	123.839	100	82.0891	86.5964	84.5473	91.8045	101.795	93.0522	73.6696	79.7181	83.8599	41
healthy	619	OS	80	yes	50.4815	39.1121	51.6879	48.6399	46.9969	51.507	56.2878	74.9894	63.0957	71.9686	73.162	79.4328	69.6397	97.1628	105.856	121.015	107.152	98.2218	105.593	107.854	97.8365	80	yes	20.4972	12.1557	24.4765	28.5727	8.06603	26.1285	11.6332	32.6183	19.9526	41.142	43.2229	14.1254	43.9397	21.1349	105.856	121.015	107.152	98.2218	105.593	107.854	97.8365	80
healthy	620	OD	43	yes	136.718	118.117	111.97	132.65	132.455	133.706	211.551	122.592	104.713	101.658	117.877	125.893	125.893	193.865	76.9861	70.9398	85.7218	82.7131	76.1253	75.0288	69.8832	43		258.044	334.795	225.442	202.28	214.615	318.294	300.745	130.432	181.97	125.893	98.3687	118.85	174.927	149.624	76.9861	70.9398	85.7218	82.7131	76.1253	75.0288	69.8832	43
healthy	620	OS	43		120.242	112.801	96.5646	126.264	132.455	113.429	154.14	110.721	109.648	90.6031	112.202	125.893	106.8	149.624	70.1124	66.7669	75.0066	56.8652	76.1253	70.3395	69.8832	43	yes	172.462	192.655	162.248	150.446	143.437	194.331	174.06	87.949	109.648	92.1055	78.1371	79.4328	100	81.7523	70.1124	66.7669	75.0066	56.8652	76.1253	70.3395	69.8832	43
healthy	621	OD	65	yes	27.0383	28.3342	26.7716	25.6107	31.4101	32.4987	21.1551	33.9445	36.3078	32.1472	32.1472	44.6684	37.2759	31.6228	79.0483	62.594	75.0066	82.7131	85.9479	79.7181	83.8599	65		34.8709	31.9727	35.7302	36.5675	36.0296	42.7957	20.6871	36.2757	36.3078	39.8107	36.6679	39.8107	48.4969	22.3872	79.0483	62.594	75.0066	82.7131	85.9479	79.7181	83.8599	65
healthy	621	OS	65		29.6731	34.0652	26.7716	30.6897	23.5542	35.8693	26.6326	36.4367	45.7088	31.1069	37.2759	31.6228	42.5179	37.5837	76.9861	66.7669	91.0794	56.8652	83.4922	84.4074	79.201	65	yes	22.0021	24.2538	26.1409	19.898	17.0475	23.6732	15.073	22.5864	26.3027	28.1838	20.6199	18.8365	25.9589	15.8489	76.9861	66.7669	91.0794	56.8652	83.4922	84.4074	79.201	65
healthy	622	OD	50	yes	100.279	89.6007	115.715	105.368	78.8985	78.9915	97.2555	100.89	91.2011	117.877	101.658	89.1251	82.0891	102.92	101.044	95.9774	58.9337	93.0522	130.15	84.4074	107.154	50	yes	67.4531	46.2146	78.6851	61.8965	95.8649	91.1951	37.8616	42.5448	33.1131	52.6537	39.1613	66.8344	61.054	23.0409	101.044	95.9774	58.9337	93.0522	130.15	84.4074	107.154	50
healthy	622	OS	50		89.7703	61.9885	83.2783	92.3771	88.5256	84.3629	118.964	89.9179	66.0693	82.0891	92.1055	94.4061	84.8343	125.893	118.229	125.188	107.152	93.0522	137.517	117.233	97.8365	50		49.0388	42.1482	67.8589	48.3641	28.6193	44.2268	34.7295	30.1194	28.8403	44.6684	29.6093	18.8365	28.6512	21.1349	118.229	125.188	107.152	93.0522	137.517	117.233	97.8365	50
healthy	623	OD	63	yes	72.5813	81.7168	76.704	85.0844	105.213	84.3629	30.7549	88.3393	100	90.6031	100	141.254	106.8	42.1697	87.9841	70.9398	58.9337	113.73	93.3148	75.0288	107.154	63	yes	13.2224	14.6143	12.8878	7.92153	20.2609	23.6732	11.9729	12.5893	15.1356	13.226	7.3162	21.1349	23.5195	11.885	87.9841	70.9398	58.9337	113.73	93.3148	75.0288	107.154	63
healthy	624	OD	68	yes	47.4471	37.3518	49.1995	48.6399	49.7816	45.1568	46.0166	59.8306	47.863	62.0665	59.0784	70.7946	55.3168	64.9382	115.479	112.669	117.867	155.087	85.9479	103.165	149.084	68		11.5776	4.83926	10.9333	14.0867	6.40707	10.0653	18.4374	12.8142	5.7544	13.0103	14.8398	7.49894	11.7877	22.3872	115.479	112.669	117.867	155.087	85.9479	103.165	149.084	68
healthy	624	OS	68		53.0013	61.9885	54.3022	44.8001	55.8559	58.7501	50.1665	66.2451	79.4328	66.287	56.2341	74.9894	69.6397	70.7946	123.04	133.534	123.225	113.73	122.783	103.165	144.425	68	yes	10.0036	9.6556	5.85223	11.9503	11.3936	9.73964	14.2298	10.926	11.4815	6.85037	12.3839	13.3352	11.4062	16.788	123.04	133.534	123.225	113.73	122.783	103.165	144.425	68
healthy	625	OD	71		45.999	47.0231	56.1182	40.5902	46.9969	42.2816	38.7181	61.17	66.0693	71.9686	51.7947	66.8344	57.1667	59.5662	70.7997	75.1128	58.9337	67.2044	78.5809	75.0288	65.2244	71		22.3952	11.0861	20.7645	27.6482	30.3152	15.9525	24.5866	27.689	14.4544	26.827	32.6803	39.8107	21.3094	34.4747	70.7997	75.1128	58.9337	67.2044	78.5809	75.0288	65.2244	71
healthy	625	OS	71	yes	38.362	31.0679	37.1991	38.0058	41.886	45.1568	35.5152	51.2407	45.7088	46.1621	49.3012	63.0957	57.1667	57.8762	90.0463	108.496	96.437	72.3739	88.4035	84.4074	83.8599	71	yes	29.7326	17.5703	24.0773	29.0466	50.8932	48.8138	23.8891	37.7505	23.9883	31.6228	36.6679	70.7946	65.2057	32.5462	90.0463	108.496	96.437	72.3739	88.4035	84.4074	83.8599	71
healthy	626	OD	79	yes	43.4258	64.9099	44.5762	44.0692	39.5429	33.5855	37.6196	64.7945	91.2011	63.0957	65.2057	70.7946	48.4969	66.8344	72.1745	54.2481	48.2185	93.0522	83.4922	70.3395	79.201	79	yes	11.4755	23.1622	9.27516	11.375	5.39088	9.73964	14.2298	18.0206	38.0189	15.5904	17.7828	8.91251	15.8489	23.7137	72.1745	54.2481	48.2185	93.0522	83.4922	70.3395	79.201	79
healthy	626	OS	79		20.1863	35.6707	19.2672	22.4532	17.6632	14.7574	16.3273	29.4599	54.9541	26.3893	32.6803	29.8538	19.307	29.0068	60.4891	29.2105	42.8609	51.6957	85.9479	60.9609	65.2244	79		9.82796	24.2538	8.97502	6.9449	13.5413	21.4486	4.0105	15.4334	38.0189	14.8398	10.5058	23.7137	36.0697	7.07946	60.4891	29.2105	42.8609	51.6957	85.9479	60.9609	65.2244	79
healthy	627	OD																								57		33.8066	55.5622	32.3727	28.1067	25.507	26.1285	41.2761	27.2029	47.863	28.1838	21.6628	21.1349	23.5195	34.4747	83.1725	58.4211	91.0794	87.8826	81.0366	93.786	88.5188
healthy	627	OS																								57	yes	29.6012	42.1482	14.2245	46.0357	28.6193	10.7498	75.5438	24.0309	39.8107	12.3839	36.0697	23.7137	9.06031	64.9382	113.417	129.361	107.152	108.561	108.049	112.543	111.813
healthy	628	OS	78	yes	89.7703	81.7168	113.827	90.8702	66.3848	93.1127	63.1559	134.538	131.826	161.118	134.453	112.202	130.103	112.202	109.293	104.323	128.583	118.9	88.4035	117.233	121.131	78	yes	38.1	26.5937	44.2479	41.0294	22.7332	40.0708	30.9527	59.8306	43.6516	71.9686	63.0957	37.5837	67.3863	54.6387	109.293	104.323	128.583	118.9	88.4035	117.233	121.131	78
healthy	629	OD	49	yes	86.6459	78.0389	88.9413	74.5945	118.051	102.77	77.2528	84.5129	75.8578	84.8343	70.7946	133.352	106.8	79.4328	92.7958	100.15	96.437	93.0522	90.8592	84.4074	88.5188	49	yes	85.2952	88.0601	109.333	69.449	64.0707	130.953	47.6649	52.1564	57.544	71.9686	41.142	39.8107	93.6329	29.0068	92.7958	100.15	96.437	93.0522	90.8592	84.4074	88.5188	49
healthy	630	OD	71	yes	94.6694	85.568	84.6593	92.3771	99.3274	96.2264	112.309	124.783	114.815	112.202	115.954	141.254	121.819	172.783	120.978	158.571	112.51	124.07	110.504	112.543	116.472	71		51.2591	40.2512	61.4823	30.5157	85.4397	59.4644	56.6499	61.17	54.9541	75.6086	35.4813	105.925	79.4328	70.7946	120.978	158.571	112.51	124.07	110.504	112.543	116.472	71
healthy	630	OS	71		84.7486	71.1723	74.2219	86.4954	78.8985	84.3629	109.122	113.702	100	96.7641	117.877	112.202	106.8	163.117	98.9822	83.4586	85.7218	118.9	98.2261	103.165	102.495	71	yes	41.261	25.3968	37.5374	33.1312	135.413	37.5195	44.9986	48.8047	31.6228	46.9276	38.5225	167.88	48.4969	56.2341	98.9822	83.4586	85.7218	118.9	98.2261	103.165	102.495	71
healthy	631	OD	63	yes	69.7457	59.1986	66.1503	67.5849	93.7711	71.5687	68.8516	82.6623	69.1831	75.6086	78.1371	118.85	87.6712	94.4061	79.7356	62.594	69.649	77.5435	88.4035	84.4074	93.1777	63		39.1258	23.1622	28.3815	48.3641	30.3152	48.8138	47.6649	37.4177	23.9883	28.6512	45.4091	29.8538	50.1187	48.6968	79.7356	62.594	69.649	77.5435	88.4035	84.4074	93.1777	63
healthy	631	OS	63		92.1873	81.7168	94.9893	83.6965	105.213	78.9915	109.122	109.745	100	108.571	100	141.254	90.6031	145.378	94.8579	62.594	80.3642	98.2218	103.137	107.854	111.813	63	yes	33.6572	29.1595	48.8371	24.6414	50.8932	23.6732	28.3922	31.4831	30.1995	49.3012	22.3872	50.1187	23.5195	27.3842	94.8579	62.594	80.3642	98.2218	103.137	107.854	111.813	63
healthy	632	OS	51	yes	112.018	102.875	98.1659	120.185	125.046	87.1841	141.388	112.202	104.713	96.7641	114.062	141.254	90.6031	158.489	115.479	162.744	117.867	118.9	100.682	103.165	102.495	51	yes	59.3243	58.1808	54.7961	80.5289	53.9088	52.1332	36.7874	38.4251	39.8107	37.2759	53.5268	37.5837	34.9025	24.4062	115.479	162.744	117.867	118.9	100.682	103.165	102.495	51
healthy	633	OD	63		71.6235	61.9885	74.2219	69.8451	55.8559	60.7148	91.8151	84.1395	75.8578	84.8343	83.4504	66.8344	71.9686	115.478	83.8599	83.4586	58.9337	93.0522	90.8592	84.4074	83.8599	63	yes	37.2657	30.5337	38.1599	40.3601	38.1645	32.8938	30.0745	34.2464	30.1995	37.2759	37.2759	37.5837	31.6228	28.1838	83.8599	83.4586	58.9337	93.0522	90.8592	84.4074	83.8599	63
healthy	633	OS	63	yes	95.0895	102.875	83.2783	95.4663	99.3274	90.0996	106.026	110.721	125.893	93.6329	114.062	118.85	100	137.246	101.732	79.2857	107.152	108.561	105.593	112.543	97.8365	63		28.8251	23.1622	32.9095	30.5157	40.4259	18.1958	23.2113	27.0827	23.9883	33.2222	27.2718	37.5837	18.6822	23.7137	101.732	79.2857	107.152	108.561	105.593	112.543	97.8365	63
healthy	634	OD	77	yes	74.5355	71.1723	74.2219	73.3777	78.8985	84.3629	63.1559	106.868	100	100	108.571	125.893	114.062	105.925	90.7337	104.323	91.0794	103.391	88.4035	84.4074	83.8599	77	yes	19.3506	21.1242	10.7549	27.6482	36.0296	10.0653	27.5867	27.8119	33.1131	15.5904	39.1613	56.2341	15.3361	44.6684	90.7337	104.323	91.0794	103.391	88.4035	84.4074	83.8599	77
healthy	635	OS	80	yes	32.2776	32.532	53.4164	25.6107	41.886	58.7501	9.44961	49.2388	50.1187	78.1371	39.1613	70.7946	87.6712	16.3117	66.6755	66.7669	75.0066	67.2044	61.3913	60.9609	69.8832	80	yes	52.4066	55.5622	78.6851	55.1653	85.4397	67.8266	10.9824	87.1735	100	141.254	86.2411	149.624	125.893	19.3865	66.6755	66.7669	75.0066	67.2044	61.3913	60.9609	69.8832	80
healthy	636	OD	60	yes	98.5184	107.724	87.4904	110.697	83.5736	73.962	118.964	113.702	131.826	98.3687	125.893	105.925	82.0891	153.993	61.8639	66.7669	75.0066	46.5261	63.847	60.9609	60.5655	60		33.8066	35.0574	21.4589	45.2847	48.0463	26.1285	35.7437	30.1194	33.1131	20.6199	40.4709	44.6684	24.306	32.5462	61.8639	66.7669	75.0066	46.5261	63.847	60.9609	60.5655	60
healthy	636	OS	60		71.9414	89.6007	76.704	97.0494	78.8985	20.5053	86.679	84.1395	109.648	84.8343	114.062	105.925	22.7585	115.478	55.6775	54.2481	58.9337	41.3565	63.847	56.2716	51.2477	60	yes	28.571	27.8471	21.4589	35.3842	38.1645	32.8938	19.5299	25.3423	26.3027	19.9526	32.1472	35.4813	29.6093	18.3021	55.6775	54.2481	58.9337	41.3565	63.847	56.2716	51.2477	60
healthy	637	OD	49		109.081	107.724	115.715	103.649	157.423	102.77	86.679	109.26	109.648	117.877	96.7641	167.88	106.8	97.1628	82.4851	50.0752	69.649	72.3739	93.3148	103.165	97.8365	49		97.8453	167.795	114.863	54.2654	202.609	122.615	65.4183	61.17	120.226	78.1371	33.2222	141.254	82.0891	38.6812	82.4851	50.0752	69.649	72.3739	93.3148	103.165	97.8365	49
healthy	637	OS	49	yes	104.356	74.5266	104.841	124.204	111.447	117.222	75.061	101.787	79.4328	98.3687	123.839	118.85	114.062	74.9894	96.2327	58.4211	85.7218	93.0522	112.96	112.543	107.154	49	yes	84.5432	84.0968	104.069	57.0101	101.545	97.3964	73.4005	51.926	60.256	66.287	35.4813	63.0957	65.2057	44.6684	96.2327	58.4211	85.7218	93.0522	112.96	112.543	107.154	49
healthy	638	OD	66	yes	59.4684	61.9885	51.6879	65.398	62.6713	48.2275	66.8981	75.6565	83.1764	62.0665	86.2411	89.1251	55.3168	97.1628	72.1745	62.594	85.7218	72.3739	71.2139	79.7181	69.8832	66	yes	31.2167	46.2146	25.295	48.3641	12.7838	9.42447	56.6499	33.2012	50.1187	28.6512	50.9498	14.9624	10	66.8344	72.1745	62.594	85.7218	72.3739	71.2139	79.7181	69.8832	66
healthy	638	OS	66		63.5525	64.9099	70.6486	67.5849	74.485	43.6956	54.6908	79.7853	83.1764	84.8343	83.4504	105.925	55.3168	77.1792	77.6735	62.594	75.0066	77.5435	88.4035	75.0288	83.8599	66		45.2819	46.2146	65.6631	50.8103	50.8932	27.0022	21.9129	46.8979	50.1187	74.3753	52.6537	53.0884	28.6512	23.7137	77.6735	62.594	75.0066	77.5435	88.4035	75.0288	83.8599	66
healthy	639	OD	74	yes	65.2636	71.1723	66.1503	60.2351	111.447	69.2528	46.0166	91.5247	100	89.1251	84.8343	167.88	93.6329	74.9894	81.7978	62.594	91.0794	77.5435	88.4035	79.7181	93.1777	74		9.19638	13.9566	7.999	8.74312	13.5413	11.4808	5.19636	11.9907	19.9526	10.8571	11.0372	18.8365	16.9267	7.07946	81.7978	62.594	91.0794	77.5435	88.4035	79.7181	93.1777	74
healthy	639	OS	74		47.0287	47.0231	52.5451	38.6361	55.8559	55.0095	39.8487	64.7945	66.0693	67.3863	53.5268	89.1251	74.3753	63.0957	81.7978	87.6316	80.3642	77.5435	81.0366	75.0288	83.8599	74	yes	6.31183	13.9566	5.94928	4.31046	7.61482	12.6715	3.18566	8.33977	19.0546	8.34504	5.62341	11.2202	17.4927	4.46684	81.7978	87.6316	80.3642	77.5435	81.0366	75.0288	83.8599	74
healthy	640	OD	79	yes	28.8951	37.3518	37.8159	35.5859	15.7423	25.8146	14.5517	43.4972	57.544	53.5268	52.6537	25.1189	37.2759	27.3842	120.978	154.398	107.152	129.239	108.049	117.233	116.472	79	yes	9.91538	4.83926	23.2981	15.0446	2.14615	7.73647	3.47295	15.6398	7.94328	38.5225	22.7585	3.54813	13.0103	6.30957	120.978	154.398	107.152	129.239	108.049	117.233	116.472	79
healthy	641	OD	56		94.6694	102.875	75.4527	86.4954	88.5256	106.207	133.479	103.606	120.226	80.7501	95.1856	105.925	114.062	153.993	91.421	121.015	96.437	87.8826	88.4035	75.0288	79.201	56	yes	127.622	121.557	109.333	106.508	143.437	97.3964	219.129	97.3782	100	86.2411	83.4504	118.85	82.0891	163.117	91.421	121.015	96.437	87.8826	88.4035	75.0288	79.201	56
healthy	641	OS	56	yes	75.1986	78.0389	68.3625	74.5945	88.5256	76.4354	72.9313	80.1394	91.2011	71.9686	76.8625	105.925	79.4328	84.1395	93.4832	137.707	91.0794	87.8826	83.4922	75.0288	83.8599	56		100.48	101.107	97.4428	80.5289	143.437	82.6255	119.729	75.3222	79.4328	78.1371	59.0784	112.202	71.9686	89.1251	93.4832	137.707	91.0794	87.8826	83.4922	75.0288	83.8599	56
healthy	642	OD	58	yes	57.9093	74.5266	50.0154	66.4825	49.7816	45.1568	61.3641	64.2233	79.4328	52.6537	78.1371	56.2341	50.1187	74.9894	85.922	87.6316	80.3642	93.0522	83.4922	89.0967	83.8599	58	yes	85.6738	66.8004	53.023	113.75	64.0707	55.6782	184.374	69.2444	57.544	46.9276	92.1055	53.0884	46.9276	149.624	85.922	87.6316	80.3642	93.0522	83.4922	89.0967	83.8599	58
healthy	642	OS	58		94.6694	89.6007	108.347	92.3771	83.5736	99.4444	75.061	105.457	109.648	115.954	101.658	100	103.344	97.1628	72.1745	79.2857	80.3642	77.5435	66.3026	79.7181	60.5655	58		112.74	69.9486	104.069	125.548	80.6603	82.6255	174.06	90.7178	60.256	87.6712	98.3687	70.7946	74.3753	145.378	72.1745	79.2857	80.3642	77.5435	66.3026	79.7181	60.5655	58
healthy	643	OD	69	yes	93.8347	81.7168	83.2783	95.4663	70.3184	113.429	109.122	120.44	109.648	101.658	119.832	105.925	143.596	158.489	92.1084	70.9398	85.7218	72.3739	110.504	93.786	102.495	69		42.56	44.1346	43.5261	59.8936	40.4259	32.8938	21.9129	47.5251	52.4807	50.9498	65.2057	44.6684	39.8107	27.3842	92.1084	70.9398	85.7218	72.3739	110.504	93.786	102.495	69
healthy	643	OS	69		80.3629	78.0389	70.6486	75.8316	93.7711	87.1841	89.2101	101.787	100	83.4504	98.3687	133.352	106.8	129.569	72.1745	50.0752	91.0794	72.3739	68.7583	84.4074	74.5421	69	yes	43.5128	35.0574	45.7276	55.1653	40.4259	30.7994	32.7868	49.2388	43.6516	56.2341	59.0784	47.3151	37.2759	39.8107	72.1745	50.0752	91.0794	72.3739	68.7583	84.4074	74.5421	69
healthy	644	OD	73		52.534	59.1986	52.5451	53.6846	52.7314	49.8402	44.711	70.4818	87.0964	66.287	70.7946	84.1395	63.0957	68.786	76.9861	91.8045	69.649	67.2044	81.0366	65.6502	79.201	73	yes	16.7199	16.0243	19.1252	14.3203	22.7332	13.9857	13.8261	21.9942	22.9087	27.2718	17.7828	31.6228	19.307	19.9526	76.9861	91.8045	69.649	67.2044	81.0366	65.6502	79.201	73
healthy	644	OS	73	yes	74.2062	89.6007	64.0098	97.0494	59.1655	58.7501	66.8981	99.1183	131.826	78.1371	130.103	89.1251	74.3753	105.925	91.421	87.6316	91.0794	77.5435	100.682	93.786	83.8599	73		15.0341	15.3031	12.6776	14.5578	30.3152	16.486	10.6709	19.6023	19.9526	18.3775	18.0777	39.8107	23.5195	14.9624	91.421	87.6316	91.0794	77.5435	100.682	93.786	83.8599	73
healthy	645	OD	45	yes	85.5025	81.7168	83.2783	82.3312	88.5256	81.633	91.8151	80.8523	83.1764	79.4328	75.6086	89.1251	79.4328	89.1251	114.104	137.707	80.3642	134.409	105.593	117.233	111.813	45	yes	118.893	201.734	133.188	101.38	151.936	114.808	65.4183	65.661	131.826	78.1371	55.3168	89.1251	69.6397	34.4747	114.104	137.707	80.3642	134.409	105.593	117.233	111.813	45
healthy	645	OS	45		87.0304	71.1723	84.6593	89.3879	78.8985	87.1841	94.4961	81.5715	66.0693	76.8625	82.0891	79.4328	90.6031	94.4061	128.539	137.707	128.583	144.748	117.871	135.99	116.472	45		148.357	133.284	149.439	160.676	127.838	144.534	116.332	80.1394	83.1764	87.6712	84.8343	74.9894	84.8343	59.5662	128.539	137.707	128.583	144.748	117.871	135.99	116.472	45
healthy	646	OD	65		69.4375	64.9099	69.4961	71.0033	62.6713	81.633	57.9314	86.0232	87.0964	79.4328	89.1251	84.1395	103.344	79.4328	98.2948	91.8045	101.795	108.561	93.3148	98.4753	102.495	65		47.965	40.2512	43.5261	53.3802	90.5023	45.7058	30.9527	47.736	43.6516	45.4091	53.5268	94.4061	51.7947	29.8538	98.2948	91.8045	101.795	108.561	93.3148	98.4753	102.495	65
healthy	646	OS	65	yes	100.279	142.007	93.4398	103.649	70.3184	99.4444	94.4961	119.907	173.78	108.571	125.893	94.4061	106.8	129.569	93.4832	104.323	91.0794	108.561	83.4922	98.4753	88.5188	65	yes	79.8139	101.107	95.8533	75.4016	40.4259	61.4529	75.5438	81.9335	120.226	106.8	73.162	44.6684	65.2057	81.7523	93.4832	104.323	91.0794	108.561	83.4922	98.4753	88.5188	65
healthy	647	OD	72	yes	51.3836	49.2392	59.9342	41.9476	59.1655	53.2294	47.3603	68.6339	69.1831	73.162	58.1147	89.1251	71.9686	68.786	79.0483	41.7293	80.3642	67.2044	90.8592	84.4074	97.8365	72	yes	55.2667	84.0968	50.4703	39.7017	53.9088	72.4388	55.0426	68.3306	104.713	67.3863	47.7058	74.9894	93.6329	72.8618	79.0483	41.7293	80.3642	67.2044	90.8592	84.4074	97.8365	72
healthy	647	OS	72		44.7929	44.9067	39.7286	47.066	35.2427	60.7148	39.8487	59.8306	63.0957	50.9498	60.0581	56.2341	76.8625	63.0957	70.7997	41.7293	85.7218	56.8652	81.0366	75.0288	79.201	72		57.7689	40.2512	51.3072	51.6529	101.545	74.8612	50.4893	71.7413	52.4807	69.6397	61.054	133.352	103.344	64.9382	70.7997	41.7293	85.7218	56.8652	81.0366	75.0288	79.201	72
healthy	648	OD	72	yes	64.6882	61.9885	65.0713	67.5849	35.2427	46.6669	100.095	89.1251	87.0964	86.2411	96.7641	53.0884	59.0784	153.993	65.9881	37.5564	80.3642	36.187	76.1253	79.7181	74.5421	72	yes	166.46	211.242	116.767	140.867	135.413	214.486	245.866	216.08	275.423	158.489	177.828	188.365	316.228	344.747	65.9881	37.5564	80.3642	36.187	76.1253	79.7181	74.5421	72
healthy	649	OD	66	yes	58.6837	56.5342	57.9948	62.2495	55.8559	69.2528	44.711	72.7007	72.4436	70.7946	75.6086	79.4328	84.8343	59.5662	72.1745	75.1128	91.0794	56.8652	68.7583	70.3395	74.5421	66		22.5944	24.2538	17.0454	23.4551	32.1114	17.607	26.804	22.99	27.5423	19.307	22.3872	35.4813	18.6822	28.1838	72.1745	75.1128	91.0794	56.8652	68.7583	70.3395	74.5421	66
healthy	649	OS	66		56.391	40.9554	57.0488	52.8089	78.8985	71.5687	47.3603	69.5517	52.4807	66.287	66.287	105.925	82.0891	68.786	90.0463	87.6316	107.152	87.8826	83.4922	98.4753	83.8599	66	yes	21.1425	18.3984	16.2248	18.6311	36.0296	29.8028	20.1001	21.8003	19.9526	18.3775	18.0777	39.8107	34.9025	21.1349	90.0463	87.6316	107.152	87.8826	83.4922	98.4753	83.8599	66
healthy	650	OD	45		127.932	102.875	131.987	120.185	140.304	113.429	149.766	119.378	100	123.839	108.571	141.254	106.8	149.624	90.7337	112.669	91.0794	93.0522	88.4035	84.4074	83.8599	45		78.7607	69.9486	85.4293	68.3162	67.8672	94.2447	67.3285	42.1697	39.8107	50.1187	36.6679	37.5837	53.5268	35.4813	90.7337	112.669	91.0794	93.0522	88.4035	84.4074	83.8599	45
healthy	650	OS	45	yes	89.7703	81.7168	84.6593	86.4954	93.7711	84.3629	106.026	83.3977	79.4328	78.1371	78.1371	100	79.4328	102.92	90.0463	83.4586	91.0794	98.2218	90.8592	93.786	83.8599	45	yes	66.5629	63.7939	62.5018	66.1055	71.8886	55.6782	67.3285	35.6388	41.6869	36.6679	33.7731	42.1697	31.6228	34.4747	90.0463	83.4586	91.0794	98.2218	90.8592	93.786	83.8599	45
healthy	651	OD	58	yes	70.6784	74.5266	59.9342	72.1807	88.5256	56.849	86.679	79.0819	87.0964	66.287	79.4328	105.925	59.0784	112.202	103.794	104.323	85.7218	108.561	108.049	107.854	107.154	58		38.9529	20.1734	31.8446	31.5362	34.0142	55.6782	73.4005	31.6228	19.0546	27.2718	25.9589	28.1838	45.4091	61.3056	103.794	104.323	85.7218	108.561	108.049	107.854	107.154	58
healthy	651	OS	58		48.5093	34.0652	46.8308	47.066	46.9969	49.8402	61.3641	53.7984	39.8107	50.1187	51.7947	66.8344	51.7947	72.8618	105.169	121.015	91.0794	93.0522	108.049	93.786	111.813	58	yes	14.9016	8.40968	12.4708	15.0446	15.1936	27.0022	13.0527	11.9378	7.24436	10.68	11.5954	12.5893	23.5195	11.2202	105.169	121.015	91.0794	93.0522	108.049	93.786	111.813	58
healthy	652	OD	57		93.8347	74.5266	86.0633	95.4663	88.5256	96.2264	112.309	102.239	83.1764	90.6031	105.058	105.925	106.8	129.569	101.044	121.015	117.867	103.391	85.9479	93.786	97.8365	57		87.2048	46.2146	64.5919	101.38	76.1482	79.9518	150.73	67.7282	39.8107	54.4145	76.8625	63.0957	67.3863	115.478	101.044	121.015	117.867	103.391	85.9479	93.786	97.8365	57
healthy	652	OS	57	yes	120.775	98.2452	119.585	112.533	118.051	138.177	129.692	131.011	114.815	123.839	119.832	141.254	158.489	149.624	85.922	116.842	91.0794	87.8826	73.6696	79.7181	74.5421	57	yes	61.1919	31.9727	72.4734	59.8936	48.0463	41.4108	87.2367	47.9479	26.3027	62.0665	46.1621	37.5837	34.9025	70.7946	85.922	116.842	91.0794	87.8826	73.6696	79.7181	74.5421	57
healthy	653	OD	58		88.1942	56.5342	101.449	72.1807	118.051	121.142	77.2528	98.6804	69.1831	110.372	79.4328	141.254	134.453	94.4061	100.357	125.188	101.795	93.0522	93.3148	103.165	88.5188	58	yes	60.3844	42.1482	61.4823	55.1653	85.4397	100.653	35.7437	48.5891	36.3078	52.6537	44.6684	74.9894	87.6712	28.1838	100.357	125.188	101.795	93.0522	93.3148	103.165	88.5188	58
healthy	653	OS	58	yes	108.119	78.0389	96.5646	107.115	132.455	125.193	118.964	120.44	87.0964	106.8	115.954	158.489	138.95	149.624	98.9822	104.323	112.51	87.8826	95.7705	103.165	97.8365	58		53.8177	33.4795	56.6286	52.5095	38.1645	63.508	55.0426	43.6903	28.8403	50.1187	40.4709	31.6228	57.1667	47.3151	98.9822	104.323	112.51	87.8826	95.7705	103.165	97.8365	58
healthy	654	OD	52		140.399	129.512	127.716	141.67	125.046	121.142	188.545	145.057	138.038	130.103	141.254	141.254	134.453	205.353	121.666	121.015	117.867	118.9	127.694	112.543	130.449	52	yes	136.992	116.086	118.704	125.548	127.838	176.07	146.453	92.3389	83.1764	87.6712	82.0891	89.1251	125.893	102.92	121.666	121.015	117.867	118.9	127.694	112.543	130.449	52
healthy	654	OS	52	yes	113.014	98.2452	110.144	110.697	125.046	84.3629	149.766	116.764	104.713	114.062	110.372	141.254	90.6031	163.117	104.481	108.496	85.7218	118.9	103.137	103.165	102.495	52		98.2796	84.0968	91.2385	98.0994	76.1482	94.2447	113.031	66.2451	60.256	66.287	66.287	53.0884	69.6397	74.9894	104.481	108.496	85.7218	118.9	103.137	103.165	102.495	52
healthy	655	OD	66		56.8926	78.0389	55.2027	47.8465	55.8559	71.5687	50.1665	70.1704	104.713	64.1421	58.1147	74.9894	84.8343	72.8618	90.7337	87.6316	69.649	108.561	93.3148	89.0967	93.1777	66	yes	11.942	12.7286	9.12385	10.8274	12.0687	19.4331	10.9824	12.205	13.8038	10.5058	11.0372	13.3352	19.9526	10.9018	90.7337	87.6316	69.649	108.561	93.3148	89.0967	93.1777	66
healthy	655	OS	66	yes	63.5525	85.568	67.2473	49.4465	83.5736	81.633	47.3603	79.0819	109.648	83.4504	61.054	112.202	96.7641	64.9382	104.481	129.361	112.51	108.561	98.2261	89.0967	88.5188	66		23.2028	26.5937	18.5064	17.7341	42.8213	24.4649	27.5867	23.819	30.1995	20.6199	17.7828	44.6684	25.1189	30.7256	104.481	129.361	112.51	108.561	98.2261	89.0967	88.5188	66
healthy	656	OD	64		62.7138	64.9099	58.9565	56.3999	74.485	73.962	59.623	75.3222	75.8578	67.3863	67.3863	105.925	87.6712	81.7523	82.4851	100.15	91.0794	82.7131	76.1253	70.3395	79.201	64	yes	21.5203	22.1197	23.6845	21.2511	30.3152	20.083	12.6823	20.7638	23.9883	24.306	19.6271	29.8538	20.6199	13.3352	82.4851	100.15	91.0794	82.7131	76.1253	70.3395	79.201	64
healthy	656	OS	64	yes	56.6412	51.5598	37.1991	54.5749	99.3274	90.0996	61.3641	66.8344	60.256	41.8243	64.1421	133.352	106.8	81.7523	90.7337	121.015	96.437	98.2218	78.5809	79.7181	83.8599	64		32.1994	26.5937	36.9251	26.3171	38.1645	37.5195	25.3046	31.6228	30.1995	36.6679	25.9589	39.8107	38.5225	26.6073	90.7337	121.015	96.437	98.2218	78.5809	79.7181	83.8599	64
healthy	657	OS	65	yes	21.4773	19.6025	31.5576	18.4317	29.653	34.7086	7.72528	26.2561	23.9883	37.8941	22.3872	39.8107	39.8107	10.9018	89.3589	104.323	96.437	72.3739	85.9479	89.0967	88.5188	65	yes	14.7702	12.7286	20.4258	7.29617	11.3936	32.8938	13.8261	15.1624	14.4544	22.7585	7.07946	12.5893	34.9025	15.3993	89.3589	104.323	96.437	72.3739	85.9479	89.0967	88.5188	65
healthy	658	OD	62	yes	84.7486	89.6007	73.0111	78.3674	111.447	84.3629	97.2555	100.89	109.648	86.2411	92.1055	149.624	93.6329	129.569	87.9841	87.6316	85.7218	82.7131	98.2261	79.7181	83.8599	62	yes	63.3984	73.2452	54.7961	77.9231	64.0707	41.4108	58.3041	62.2631	75.8578	59.0784	73.162	66.8344	41.142	63.0957	87.9841	87.6316	85.7218	82.7131	98.2261	79.7181	83.8599	62
healthy	658	OS	62		51.6117	64.9099	56.1182	53.6846	55.8559	55.0095	29.8823	62.2631	83.1764	64.1421	64.1421	74.9894	67.3863	39.8107	111.355	158.571	112.51	103.391	93.3148	103.165	102.495	62		62.8395	40.2512	45.7276	61.8965	80.6603	67.8266	95.1041	59.041	43.6516	45.4091	55.3168	89.1251	63.0957	97.1628	111.355	158.571	112.51	103.391	93.3148	103.165	102.495	62
healthy	659	OD	60		99.3947	102.875	99.7938	108.891	105.213	96.2264	75.061	113.702	120.226	114.062	123.839	125.893	106.8	94.4061	75.6114	75.1128	85.7218	62.0348	83.4922	70.3395	69.8832	60		33.9566	38.4396	38.7927	34.2392	27.0184	41.4108	17.9143	29.7219	36.3078	36.6679	29.1263	25.1189	38.5225	16.3117	75.6114	75.1128	85.7218	62.0348	83.4922	70.3395	69.8832	60
healthy	659	OS	60	yes	73.227	85.568	70.6486	87.9297	93.7711	55.0095	53.1391	85.2647	100	80.7501	101.658	118.85	65.2057	66.8344	87.2968	50.0752	64.2914	98.2218	110.504	84.4074	102.495	60	yes	30.1302	33.4795	22.5442	30.5157	57.1031	42.7957	18.9758	26.0246	31.6228	20.9618	25.1189	53.0884	41.142	16.788	87.2968	50.0752	64.2914	98.2218	110.504	84.4074	102.495	60
healthy	660	OD	64	yes	85.1247	74.5266	90.4162	93.909	35.2427	90.0996	94.4961	106.395	100	112.202	115.954	47.3151	106.8	129.569	108.605	133.534	128.583	87.8826	105.593	89.0967	107.154	64		20.1373	16.7795	15.4436	21.6035	10.1545	23.6732	30.0745	20.3993	19.0546	16.1118	22.022	10.5925	25.1189	32.5462	108.605	133.534	128.583	87.8826	105.593	89.0967	107.154	64
healthy	660	OS	64		68.5212	67.9691	73.0111	64.3312	55.8559	76.4354	63.1559	84.5129	83.1764	90.6031	78.1371	74.9894	90.6031	86.5964	92.7958	91.8045	107.152	87.8826	90.8592	89.0967	93.1777	64	yes	13.944	7.66972	14.7001	11.7554	11.3936	18.1958	16.9122	13.939	8.70964	15.8489	11.2202	11.885	19.307	17.7828	92.7958	91.8045	107.152	87.8826	90.8592	89.0967	93.1777	64
healthy	661	OD	64		79.3024	74.5266	68.3625	82.3312	99.3274	81.633	79.5086	96.0931	95.4993	79.4328	98.3687	125.893	96.7641	112.202	70.7997	70.9398	64.2914	67.2044	68.7583	70.3395	83.8599	64		81.2402	60.9227	64.5919	87.4312	80.6603	77.3647	103.681	81.9335	63.0957	71.9686	86.2411	84.1395	82.0891	109.018	70.7997	70.9398	64.2914	67.2044	68.7583	70.3395	83.8599	64
healthy	661	OS	64	yes	75.1986	118.117	91.9156	85.0844	39.5429	33.5855	81.8303	90.3169	131.826	106.8	105.058	47.3151	41.142	112.202	80.423	62.594	85.7218	72.3739	85.9479	89.0967	88.5188	64	yes	56.0057	60.9227	37.5374	71.7715	80.6603	44.2268	55.0426	54.0371	66.0693	39.8107	67.3863	70.7946	43.9397	57.8762	80.423	62.594	85.7218	72.3739	85.9479	89.0967	88.5188	64
healthy	662	OD	53		72.2606	81.7168	65.0713	75.8316	74.485	69.2528	68.8516	75.3222	91.2011	66.287	76.8625	89.1251	71.9686	77.1792	112.042	87.6316	123.225	113.73	120.327	117.233	116.472	53		29.2106	25.3968	41.4306	18.0282	64.0707	77.3647	8.9784	21.0415	19.0546	33.2222	12.5893	47.3151	61.054	6.49382	112.042	87.6316	123.225	113.73	120.327	117.233	116.472	53
healthy	662	OS	53	yes	58.6837	56.5342	46.0669	61.234	66.3848	76.4354	57.9314	60.8997	60.256	45.4091	65.2057	74.9894	79.4328	64.9382	99.6695	70.9398	96.437	72.3739	122.783	107.854	107.154	53	yes	34.8709	35.0574	32.9095	31.0217	24.0802	65.6318	25.3046	24.8974	28.8403	25.1189	21.3094	17.7828	50.1187	18.8365	99.6695	70.9398	96.437	72.3739	122.783	107.854	107.154	53
healthy	663	OD	52	yes	125.131	129.512	106.58	116.296	187.098	138.177	126.013	128.711	138.038	105.058	121.819	211.349	138.95	141.254	94.1705	104.323	107.152	67.2044	103.137	93.786	79.201	52	yes	101.823	105.872	72.4734	110.069	143.437	88.2441	116.332	71.4243	75.8578	55.3168	75.6086	105.925	67.3863	84.1395	94.1705	104.323	107.152	67.2044	103.137	93.786	79.201	52
healthy	663	OS	52		103.436	93.8234	88.9413	130.486	93.7711	102.77	91.8151	105.457	104.713	89.1251	130.103	105.925	103.344	100	115.479	100.15	117.867	93.0522	127.694	126.611	116.472	52		100.48	66.8004	61.4823	127.63	127.838	94.2447	146.453	69.8604	52.4807	46.1621	84.8343	94.4061	74.3753	100	115.479	100.15	117.867	93.0522	127.694	126.611	116.472	52
healthy	664	OD	54		80.7195	123.683	74.2219	107.115	52.7314	55.0095	68.8516	85.2647	131.826	76.8625	110.372	59.5662	61.054	79.4328	76.2988	100.15	91.0794	46.5261	78.5809	70.3395	69.8832	54		66.2688	101.107	45.7276	80.5289	48.0463	48.8138	82.3567	47.1061	83.1764	35.4813	55.3168	35.4813	38.5225	56.2341	76.2988	100.15	91.0794	46.5261	78.5809	70.3395	69.8832	54
healthy	664	OS	54	yes	113.014	118.117	113.827	122.178	157.423	84.3629	94.4961	120.44	138.038	121.819	123.839	177.828	90.6031	109.018	62.5512	70.9398	80.3642	72.3739	39.2905	60.9609	74.5421	54	yes	228.966	265.937	156.997	226.961	340.142	176.07	327.868	162.037	199.526	119.832	163.789	251.189	134.453	223.872	62.5512	70.9398	80.3642	72.3739	39.2905	60.9609	74.5421	54
healthy	665	OD	53		88.9788	85.568	79.269	77.0891	99.3274	99.4444	112.309	93.989	100	82.0891	80.7501	112.202	103.344	125.893	112.042	112.669	133.94	118.9	98.2261	103.165	121.131	53		71.1342	60.9227	64.5919	46.0357	214.615	111.093	60.0066	50.1187	47.863	47.7058	32.1472	167.88	87.6712	40.9732	112.042	112.669	133.94	118.9	98.2261	103.165	121.131	53
healthy	665	OS	53	yes	87.0304	78.0389	88.9413	75.8316	125.046	93.1127	81.8303	91.9309	91.2011	90.6031	80.7501	141.254	100	89.1251	98.2948	121.015	101.795	103.391	88.4035	93.786	88.5188	53	yes	69.5766	38.4396	102.371	41.0294	120.687	122.615	46.3126	48.3744	28.8403	76.8625	28.1838	89.1251	93.6329	31.6228	98.2948	121.015	101.795	103.391	88.4035	93.786	88.5188	53
healthy	666	OS	81	yes	46.821	61.9885	44.5762	55.4799	29.653	38.3084	43.4424	70.7946	95.4993	63.0957	86.2411	47.3151	53.5268	79.4328	103.106	125.188	123.225	118.9	66.3026	112.543	111.813	81	yes	16.2095	22.1197	15.9601	16.8803	12.7838	12.2615	14.2298	26.8439	38.0189	28.1838	27.2718	23.7137	20.6199	25.8523	103.106	125.188	123.225	118.9	66.3026	112.543	111.813	81
healthy	667	OD	49	yes	111.523	107.724	110.144	108.891	148.617	121.142	89.2101	109.745	114.815	108.571	101.658	158.489	121.819	94.4061	118.229	141.88	133.94	124.07	105.593	107.854	111.813	49		118.367	92.2103	111.146	134.085	101.545	149.368	84.7616	72.3795	66.0693	73.162	83.4504	63.0957	93.6329	50.1187	118.229	141.88	133.94	124.07	105.593	107.854	111.813	49
healthy	667	OS	49		67.917	78.0389	74.2219	67.5849	83.5736	96.2264	32.5772	68.0287	79.4328	74.3753	67.3863	94.4061	93.6329	34.4747	108.605	116.842	123.225	129.239	93.3148	112.543	97.8365	49	yes	71.4499	96.556	81.3164	71.7715	80.6603	82.6255	30.0745	43.305	69.1831	51.7947	42.5179	53.0884	55.3168	17.7828	108.605	116.842	123.225	129.239	93.3148	112.543	97.8365	49
healthy	668	OS	68	yes	73.5519	61.9885	83.2783	66.4825	74.485	84.3629	63.1559	96.5196	83.1764	106.8	84.8343	112.202	106.8	94.4061	85.2346	95.9774	80.3642	67.2044	90.8592	89.0967	83.8599	68	yes	13.6992	8.40968	14.7001	11.9503	18.0576	19.4331	10.3681	14.9624	10	17.7828	12.3839	21.1349	22.7585	11.5478	85.2346	95.9774	80.3642	67.2044	90.8592	89.0967	83.8599	68
healthy	669	OD	52		102.524	85.568	96.5646	112.533	125.046	87.1841	103.018	104.528	87.0964	100	110.372	141.254	90.6031	112.202	72.1745	100.15	75.0066	72.3739	61.3913	60.9609	65.2244	52		50.3592	38.4396	39.436	39.0541	95.8649	74.8612	56.6499	33.2012	28.8403	28.1838	25.1189	66.8344	53.5268	36.5174	72.1745	100.15	75.0066	72.3739	61.3913	60.9609	65.2244	52
healthy	669	OS	52	yes	106.221	118.117	96.5646	112.533	93.7711	99.4444	109.122	109.26	131.826	95.1856	112.202	105.925	106.8	122.321	92.1084	121.015	101.795	98.2218	73.6696	84.4074	83.8599	52	yes	63.3984	38.4396	59.4928	54.2654	60.4867	82.6255	80.0201	42.1697	28.8403	42.5179	34.9025	42.1697	59.0784	54.6387	92.1084	121.015	101.795	98.2218	73.6696	84.4074	83.8599	52
healthy	670	OD	41		101.171	85.568	117.634	93.909	62.6713	102.77	112.309	89.5206	79.4328	105.058	79.4328	59.5662	96.7641	102.92	90.0463	100.15	91.0794	93.0522	88.4035	84.4074	88.5188	41	yes	140.68	153.031	147.001	108.274	71.8886	181.958	169.122	68.0287	83.1764	76.8625	52.6537	35.4813	96.7641	77.1792	90.0463	100.15	91.0794	93.0522	88.4035	84.4074	88.5188	41
healthy	670	OS	41	yes	107.641	89.6007	127.716	92.3771	83.5736	121.142	109.122	94.825	87.0964	112.202	76.8625	84.1395	110.372	100	101.044	87.6316	91.0794	98.2218	108.049	112.543	102.495	41		105.963	76.6972	118.704	87.4312	107.562	94.2447	126.823	51.926	41.6869	61.054	43.2229	56.2341	51.7947	59.5662	101.044	87.6316	91.0794	98.2218	108.049	112.543	102.495	41
healthy	671	OD	70	yes	90.1687	89.6007	106.58	86.4954	66.3848	96.2264	72.9313	118.325	120.226	132.26	112.202	94.4061	125.893	112.202	106.543	146.053	117.867	118.9	85.9479	93.786	88.5188	70	yes	13.5784	15.3031	11.4863	10.3061	9.58649	21.4486	16.9122	16.1322	19.0546	14.3596	11.9832	11.885	28.6512	21.1349	106.543	146.053	117.867	118.9	85.9479	93.786	88.5188	70
healthy	672	OD	63	yes	47.4471	32.532	44.5762	51.9474	55.8559	42.2816	53.1391	57.239	43.6516	50.9498	62.0665	74.9894	50.1187	70.7946	109.293	100.15	91.0794	93.0522	127.694	107.854	116.472	63	yes	38.9529	44.1346	28.3815	41.7098	50.8932	36.3054	40.105	36.1154	43.6516	29.6093	36.0697	50.1187	34.9025	39.8107	109.293	100.15	91.0794	93.0522	127.694	107.854	116.472	63
healthy	673	OD	74	yes	55.8938	67.9691	68.3625	55.4799	70.3184	42.2816	36.5522	79.0819	104.713	90.6031	79.4328	105.925	55.3168	61.3056	149.161	187.782	144.656	155.087	130.15	140.679	149.084	74	yes	34.2587	55.5622	47.2568	32.5908	42.8213	27.9052	13.0527	47.3151	79.4328	68.5037	42.5179	66.8344	41.142	20.5353	149.161	187.782	144.656	155.087	130.15	140.679	149.084	75
healthy	674	OD	48	yes	102.071	205.263	94.9893	85.0844	125.046	93.1127	91.8151	99.5582	208.93	89.1251	83.4504	133.352	90.6031	97.1628	112.73	108.496	96.437	108.561	117.871	117.233	121.131	48		137.6	139.566	154.436	87.4312	151.936	261.285	103.681	81.9335	91.2011	100	51.7947	100	169.267	57.8762	112.73	108.496	96.437	108.561	117.871	117.233	121.131	48
healthy	674	OS	48		85.5025	71.1723	80.5835	82.3312	125.046	90.0996	81.8303	85.6431	72.4436	79.4328	82.0891	133.352	90.6031	89.1251	125.79	100.15	150.013	134.409	115.416	131.3	135.108	48	yes	115.264	80.3118	151.917	86.0049	101.545	176.07	84.7616	68.0287	54.9541	93.6329	50.9498	66.8344	114.062	47.3151	125.79	100.15	150.013	134.409	115.416	131.3	135.108	48
healthy	675	OS	50	yes	103.895	112.801	86.0633	101.958	132.455	84.3629	137.377	104.991	114.815	86.2411	98.3687	149.624	87.6712	153.993	114.104	95.9774	101.795	129.239	117.871	126.611	111.813	50	yes	71.767	76.6972	53.023	84.602	60.4867	48.8138	103.681	44.6684	50.1187	35.4813	52.6537	37.5837	33.7731	64.9382	114.104	95.9774	101.795	129.239	117.871	126.611	111.813	50
healthy	676	OD	63		57.1451	71.1723	66.1503	61.234	44.3679	46.6669	42.2099	68.6339	91.2011	74.3753	73.162	63.0957	55.3168	56.2341	112.042	79.2857	117.867	103.391	110.504	126.611	135.108	63		22.4946	23.1622	19.1252	23.0725	28.6193	14.9368	27.5867	21.7039	22.9087	20.2835	21.3094	28.1838	15.3361	29.0068	112.042	79.2857	117.867	103.391	110.504	126.611	135.108	63
healthy	676	OS	63	yes	79.6543	118.117	88.9413	78.3674	49.7816	81.633	59.623	96.9479	151.356	106.8	90.6031	66.8344	96.7641	84.1395	118.229	108.496	101.795	139.578	117.871	131.3	111.813	63	yes	23.6174	14.6143	25.295	20.5634	27.0184	17.607	33.7442	22.7873	15.8489	27.7241	18.6822	23.7137	17.4927	35.4813	118.229	108.496	101.795	139.578	117.871	131.3	111.813	63
healthy	677	OD	73	yes	64.1178	71.1723	65.0713	64.3312	55.8559	53.2294	66.8981	88.7313	100	87.6712	90.6031	84.1395	69.6397	102.92	60.4891	50.0752	69.649	41.3565	68.7583	60.9609	60.5655	73		79.4613	96.556	67.8589	58.9166	151.936	70.0948	97.8811	104.991	131.826	96.7641	75.6086	211.349	103.344	133.352	60.4891	50.0752	69.649	41.3565	68.7583	60.9609	60.5655	73
healthy	677	OS	73		65.8441	71.1723	49.1995	78.3674	74.485	56.849	75.061	89.1251	100	65.2057	106.8	105.925	74.3753	112.202	76.2988	91.8045	80.3642	56.8652	83.4922	70.3395	65.2244	73	yes	52.1751	55.5622	32.9095	53.3802	95.8649	32.8938	92.4058	68.6339	75.8578	46.1621	67.3863	133.352	45.4091	137.246	76.2988	91.8045	80.3642	56.8652	83.4922	70.3395	65.2244	73
healthy	678	OD	67	yes	79.6543	74.5266	83.2783	83.6965	46.9969	78.9915	84.2198	99.5582	95.4993	101.658	103.344	63.0957	96.7641	118.85	78.3609	100.15	80.3642	77.5435	76.1253	70.3395	65.2244	67		63.1183	53.0615	68.9842	60.8868	90.5023	74.8612	35.7437	68.6339	60.256	80.7501	63.0957	112.202	84.8343	42.1697	78.3609	100.15	80.3642	77.5435	76.1253	70.3395	65.2244	67
healthy	678	OS	67		77.9102	89.6007	73.0111	60.2351	83.5736	102.77	86.679	96.0931	109.648	89.1251	74.3753	112.202	117.877	122.321	76.9861	95.9774	80.3642	77.5435	73.6696	65.6502	60.5655	67	yes	33.8066	44.1346	35.1474	32.5908	76.1482	25.283	18.9758	36.1154	52.4807	39.1613	34.3332	84.1395	27.7241	22.3872	76.9861	95.9774	80.3642	77.5435	73.6696	65.6502	60.5655	67
healthy	679	OD	90	yes	23.5702	22.5067	27.2156	23.2041	22.2366	30.4295	14.5517	39.4597	38.0189	43.2229	37.8941	42.1697	46.9276	30.7256	87.2968	121.015	91.0794	82.7131	81.0366	75.0288	74.5421	90	yes	1.18367	0.699486	1.82045	0.964991	1.43437	0.853886	1.03681	2.63727	1.51356	4.39397	2.02835	3.54813	1.99526	2.66073	87.2968	121.015	91.0794	82.7131	81.0366	75.0288	74.5421	90
healthy	680	OD	79		53.4728	32.532	68.3625	54.5749	37.3309	73.962	37.6196	79.7853	52.4807	96.7641	82.0891	59.5662	103.344	64.9382	54.3027	66.7669	69.649	31.0174	58.9357	60.9609	32.6122	79		54.7794	36.7096	72.4734	33.6807	80.6603	79.9518	46.3126	85.2647	60.256	121.819	49.3012	133.352	134.453	79.4328	54.3027	66.7669	69.649	31.0174	58.9357	60.9609	32.6122	79
healthy	680	OS	79	yes	64.6882	56.5342	74.2219	59.2526	66.3848	81.633	47.3603	94.825	83.1764	103.344	86.2411	105.925	117.877	81.7523	71.4871	83.4586	64.2914	67.2044	76.1253	65.6502	60.5655	79	yes	57.5136	53.0615	59.4928	66.1055	60.4867	47.2342	40.105	89.1251	87.0964	98.3687	96.7641	105.925	76.8625	68.786	71.4871	83.4586	64.2914	67.2044	76.1253	65.6502	60.5655	79
healthy	681	OD	67		58.9441	56.5342	65.0713	56.3999	66.3848	67.0119	42.2099	73.0233	75.8578	75.6086	70.7946	94.4061	79.4328	57.8762	116.854	125.188	128.583	108.561	112.96	117.233	111.813	67	yes	24.3609	19.2655	20.4258	22.6961	21.4615	57.5402	16.9122	25.9096	22.9087	22.3872	23.9096	23.7137	67.3863	18.8365	116.854	125.188	128.583	108.561	112.96	117.233	111.813	67
healthy	681	OS	67	yes	57.6534	67.9691	49.1995	52.8089	83.5736	56.849	61.3641	73.6729	87.0964	61.054	69.6397	118.85	69.6397	84.1395	70.7997	112.669	64.2914	51.6957	73.6696	65.6502	51.2477	67		56.7547	44.1346	30.8141	67.2017	101.545	33.9938	130.527	59.041	50.1187	34.9025	69.6397	105.925	36.0697	141.254	70.7997	112.669	64.2914	51.6957	73.6696	65.6502	51.2477	67
healthy	682	OD	78	yes	51.6117	59.1986	46.8308	56.3999	41.886	46.6669	53.1391	74.6581	79.4328	65.2057	84.8343	70.7946	61.054	89.1251	116.167	166.917	117.867	118.9	93.3148	107.854	107.154	78	yes	8.6054	10.1107	9.74428	9.0355	5.39088	13.0953	3.89672	12.5893	14.4544	15.0859	13.0103	8.91251	19.9526	6.30957	116.167	166.917	117.867	118.9	93.3148	107.854	107.154	78
healthy	683	OD	62		69.1307	81.7168	64.0098	72.1807	78.8985	69.2528	56.2878	81.2111	95.4993	70.7946	83.4504	100	82.0891	79.4328	61.8639	58.4211	58.9337	56.8652	71.2139	56.2716	60.5655	62	yes	23.1003	22.1197	20.7645	23.4551	22.7332	38.7742	13.8261	20.856	21.8776	20.2835	19.9526	22.3872	37.2759	13.3352	61.8639	58.4211	58.9337	56.8652	71.2139	56.2716	60.5655	62
healthy	683	OS	62	yes	77.2232	64.9099	83.2783	72.1807	74.485	99.4444	63.1559	91.9309	87.0964	96.7641	84.8343	89.1251	114.062	84.1395	60.4891	45.9023	53.5761	51.6957	73.6696	56.2716	65.2244	62		12.9328	11.6086	17.0454	9.80994	8.54397	26.1285	7.1318	11.885	12.0226	16.6505	8.76712	8.91251	25.9589	6.49382	60.4891	45.9023	53.5761	51.6957	73.6696	56.2716	65.2244	62
healthy	684	OS	70	yes	66.1364	61.9885	66.1503	72.1807	44.3679	56.849	75.061	85.2647	83.1764	80.7501	95.1856	56.2341	71.9686	112.202	57.0522	58.4211	42.8609	51.6957	63.847	60.9609	55.9066	70	yes	30.9414	38.4396	33.4552	36.5675	20.2609	15.4363	30.9527	36.4367	47.863	41.142	41.8243	25.1189	19.307	40.9732	57.0522	58.4211	42.8609	51.6957	63.847	60.9609	55.9066	70
healthy	685	OD	81		72.9034	59.1986	69.4961	73.3777	52.7314	90.0996	79.5086	112.7	95.4993	100	112.202	94.4061	130.103	149.624	65.9881	54.2481	48.2185	77.5435	66.3026	65.6502	79.201	81		79.1102	88.0601	88.2862	66.1055	60.4867	188.043	34.7295	128.711	144.544	150.859	105.058	105.925	326.803	63.0957	65.9881	54.2481	48.2185	77.5435	66.3026	65.6502	79.201	81
healthy	685	OS	81	yes	38.362	49.2392	36.5923	39.9281	35.2427	42.2816	29.0345	59.041	79.4328	53.5268	62.0665	59.5662	61.054	51.5822	129.227	162.744	133.94	129.239	120.327	112.543	111.813	81	yes	38.9529	73.2452	50.4703	43.1046	38.1645	29.8028	13.8261	64.2233	120.226	87.6712	69.6397	74.9894	53.5268	23.7137	129.227	162.744	133.94	129.239	120.327	112.543	111.813	81
healthy	686	OD	63	yes	44.9917	56.5342	43.8491	58.286	39.5429	38.3084	29.0345	53.5607	69.1831	50.9498	68.5037	56.2341	45.4091	36.5174	112.73	95.9774	112.51	87.8826	139.972	117.233	93.1777	63	yes	28.319	27.8471	35.1474	36.5675	12.0687	27.9052	15.073	26.2561	28.8403	34.3332	33.7731	11.885	26.827	14.5378	112.73	95.9774	112.51	87.8826	139.972	117.233	93.1777	63
healthy	687	OD	77	yes	37.522	51.5598	38.443	32.7766	44.3679	51.507	23.7364	53.5607	75.8578	50.9498	46.1621	74.9894	69.6397	40.9732	85.2346	79.2857	80.3642	87.8826	90.8592	89.0967	83.8599	77	yes	93.1936	92.2103	114.863	65.0272	80.6603	149.368	67.3285	131.592	144.544	169.267	89.1251	125.893	220.22	102.92	85.2346	79.2857	80.3642	87.8826	90.8592	89.0967	83.8599	77
healthy	688	OD	71	yes	41.7292	51.5598	43.1338	44.8001	33.2712	34.7086	36.5522	54.7598	75.8578	51.7947	58.1147	50.1187	43.9397	56.2341	121.666	129.361	123.225	108.561	117.871	131.3	116.472	71		16.2815	36.7096	18.5064	15.5477	5.39088	14.9368	12.3225	19.6893	47.863	23.5195	17.7828	7.49894	19.9526	15.8489	121.666	129.361	123.225	108.561	117.871	131.3	116.472	71
healthy	688	OS	71		41.9144	47.0231	34.2624	50.2665	35.2427	43.6956	38.7181	55.7383	66.0693	43.9397	66.287	50.1187	57.1667	57.8762	67.3629	66.7669	75.0066	77.5435	58.9357	70.3395	65.2244	71	yes	24.0395	23.1622	30.8141	20.9044	25.507	19.4331	18.4374	29.4599	28.8403	40.4709	24.7091	31.6228	25.1189	25.8523	67.3629	66.7669	75.0066	77.5435	58.9357	70.3395	65.2244	71
healthy	689	OD	85		94.2511	59.1986	91.9156	105.368	93.7711	102.77	91.8151	158.489	109.648	148.398	172.074	177.828	169.267	172.783	107.231	125.188	96.437	98.2218	108.049	103.165	102.495	82		7.53492	10.5872	6.35383	10.3061	10.7562	7.48612	3.09527	13.1011	19.0546	11.9832	16.6505	19.9526	13.895	6.13056	103.106	116.842	96.437	98.2218	103.137	98.4753	102.495	82
healthy	689	OS	82	yes	48.7246	34.0652	60.9281	49.4465	41.886	56.849	34.5075	77.3502	60.256	90.6031	78.1371	74.9894	84.8343	63.0957	73.5492	66.7669	85.7218	67.2044	76.1253	75.0288	69.8832	82	yes	5.9852	6.99486	6.89842	8.05289	3.60296	2.0083	6.54183	10.4066	12.5893	12.3839	13.226	7.07946	3.72759	13.3352	73.5492	66.7669	85.7218	67.2044	76.1253	75.0288	69.8832	82
healthy	690	OD	63		31.9931	51.5598	38.443	20.6807	62.6713	56.849	14.5517	39.6348	66.0693	46.1621	25.1189	84.1395	71.9686	19.9526	81.7978	87.6316	75.0066	87.8826	78.5809	75.0288	83.8599	63	yes	18.0271	48.3926	17.6154	5.98936	45.3586	57.5402	12.3225	17.5481	50.1187	18.6822	5.81147	47.3151	57.1667	12.2321	81.7978	87.6316	75.0066	87.8826	78.5809	75.0288	83.8599	63
healthy	690	OS	63	yes	47.8691	47.0231	65.0713	45.543	62.6713	58.7501	20.5548	57.7482	54.9541	76.8625	55.3168	84.1395	69.6397	27.3842	121.666	175.263	123.225	118.9	108.049	103.165	102.495	63		23.7222	25.3968	53.9023	12.35	28.6193	53.8766	5.83041	22.8884	26.3027	53.5268	11.4062	29.8538	59.0784	6.13056	121.666	175.263	123.225	118.9	108.049	103.165	102.495	63
healthy	691	OD	63	yes	28.7675	49.2392	30.5364	17.2581	35.2427	27.57	38.7181	35.1685	60.256	36.0697	20.6199	44.6684	34.9025	54.6387	83.1725	70.9398	107.152	56.8652	81.0366	98.4753	88.5188	63	yes	10.4565	21.1242	12.2673	4.75752	5.71031	14.9368	15.5131	10.3148	20.893	12.798	4.54091	5.95662	16.9267	16.3117	83.1725	70.9398	107.152	56.8652	81.0366	98.4753	88.5188	63
healthy	691	OS	63		76.882	71.1723	90.4162	71.0033	70.3184	73.962	68.8516	91.9309	91.2011	101.658	86.2411	84.1395	87.6712	94.4061	76.9861	54.2481	75.0066	82.7131	78.5809	84.4074	83.8599	63		28.953	22.1197	40.0899	25.8878	14.3437	31.8294	23.8891	28.0593	23.9883	40.4709	24.306	14.1254	33.7731	25.1189	76.9861	54.2481	75.0066	82.7131	78.5809	84.4074	83.8599	63
healthy	692	OD	63		44.2018	47.0231	40.3874	45.543	44.3679	42.2816	44.711	53.324	63.0957	46.9276	53.5268	59.5662	48.4969	61.3056	100.357	95.9774	96.437	103.391	103.137	98.4753	102.495	63		20.8635	35.0574	17.6154	21.9617	15.1936	17.607	19.5299	20.2194	38.0189	18.6822	19.9526	15.8489	18.0777	19.9526	100.357	95.9774	96.437	103.391	103.137	98.4753	102.495	63
healthy	692	OS	63	yes	74.8663	61.9885	66.1503	79.667	62.6713	73.962	94.4961	89.1251	75.8578	78.1371	92.1055	79.4328	84.8343	129.569	138.163	171.09	150.013	139.578	130.15	126.611	116.472	63	yes	69.8854	73.2452	57.5676	90.355	50.8932	36.3054	97.8811	67.7282	83.1764	60.0581	84.8343	47.3151	37.2759	100	138.163	171.09	150.013	139.578	130.15	126.611	116.472	63
healthy	693	OS	70	yes	51.8407	59.1986	53.4164	55.4799	59.1655	35.8693	47.3603	68.0287	79.4328	66.287	74.3753	84.1395	45.4091	70.7946	90.0463	75.1128	80.3642	82.7131	112.96	79.7181	93.1777	70	yes	17.9474	23.1622	20.0926	15.8055	12.0687	17.0373	15.5131	21.5126	28.8403	26.3893	18.0777	14.9624	22.022	19.9526	90.0463	75.1128	80.3642	82.7131	112.96	79.7181	93.1777	70
healthy	694	OD	60	yes	58.1662	74.5266	60.9281	67.5849	52.7314	43.6956	43.4424	64.5083	95.4993	63.0957	74.3753	63.0957	46.9276	54.6387	69.425	79.2857	75.0066	72.3739	63.847	65.6502	69.8832	60	yes	124.827	121.557	100.701	117.554	143.437	181.958	106.709	105.457	120.226	92.1055	95.1856	125.893	158.489	94.4061	69.425	79.2857	75.0066	72.3739	63.847	65.6502	69.8832	60
healthy	695	OD	74		64.1178	47.0231	75.4527	50.2665	70.3184	69.2528	72.9313	89.5206	66.0693	101.658	70.7946	112.202	90.6031	115.478	91.421	87.6316	101.795	72.3739	85.9479	98.4753	102.495	74	yes	46.2956	29.1595	38.1599	57.9555	48.0463	37.5195	53.4809	63.657	39.8107	55.3168	78.1371	70.7946	53.5268	84.1395	91.421	87.6316	101.795	72.3739	85.9479	98.4753	102.495	74
healthy	695	OS	74	yes	41.7292	23.5674	52.5451	43.3504	41.886	38.3084	36.5522	59.5662	36.3078	70.7946	63.0957	63.0957	51.7947	59.5662	120.291	137.707	123.225	113.73	120.327	107.854	111.813	74		32.7748	26.5937	31.3251	29.5282	36.0296	42.7957	28.3922	45.6684	39.8107	46.9276	40.4709	50.1187	61.054	43.401	120.291	137.707	123.225	113.73	120.327	107.854	111.813	74
healthy	696	OD	63	yes	93.0073	67.9691	96.5646	92.3771	93.7711	99.4444	91.8151	113.2	87.0964	106.8	114.062	125.893	121.819	129.569	95.5453	121.015	80.3642	103.391	93.3148	89.0967	83.8599	63	yes	44.2904	33.4795	58.5223	32.5908	57.1031	65.6318	26.804	42.9232	36.3078	63.0957	29.1263	59.5662	67.3863	27.3842	95.5453	121.015	80.3642	103.391	93.3148	89.0967	83.8599	63
healthy	696	OS	63		81.4376	71.1723	83.2783	77.0891	118.051	93.1127	63.1559	96.9479	87.0964	95.1856	95.1856	149.624	110.372	79.4328	94.8579	91.8045	85.7218	98.2218	98.2261	98.4753	97.8365	63		36.1283	25.3968	49.647	27.6482	71.8886	53.8766	15.9661	35.0131	26.3027	50.1187	26.3893	74.9894	55.3168	16.788	94.8579	91.8045	85.7218	98.2218	98.2261	98.4753	97.8365	63
healthy	697	OD	34		97.6497	123.683	103.131	90.8702	78.8985	117.222	75.061	79.7853	109.648	83.4504	74.3753	66.8344	100	61.3056	113.417	129.361	107.152	103.391	122.783	107.854	97.8365	34		88.3709	105.872	99.0587	77.9231	57.1031	111.093	63.5622	34.2464	47.863	41.142	31.6228	22.3872	43.9397	23.0409	113.417	129.361	107.152	103.391	122.783	107.854	97.8365	34
healthy	697	OS	34	yes	71.9414	78.0389	67.2473	64.3312	70.3184	78.9915	79.5086	59.041	66.0693	55.3168	52.6537	63.0957	67.3863	64.9382	114.104	146.053	117.867	98.2218	112.96	107.854	102.495	34	yes	81.6007	84.0968	100.701	87.4312	48.0463	72.4388	55.0426	32.3307	39.8107	42.5179	34.9025	19.9526	31.6228	19.9526	114.104	146.053	117.867	98.2218	112.96	107.854	102.495	34
glaucoma	698	OD	35	yes	77.9102	93.8234	70.6486	98.6588	49.7816	90.0996	54.6908	63.9395	79.4328	56.2341	79.4328	44.6684	76.8625	48.6968	100.357	95.9774	69.649	108.561	105.593	103.165	111.813																								35
glaucoma	699	OD	81	yes	34.8012	28.3342	53.4164	38.6361	29.653	38.3084	14.1388	54.2769	47.863	76.8625	61.054	53.0884	55.3168	25.8523	63.926	45.9023	64.2914	36.187	73.6696	79.7181	69.8832	82	yes	2.92106	1.75703	2.93306	4.24014	2.5507	2.79052	1.79143	5.05646	3.01995	5.26537	7.19686	4.73151	5.01187	3.65174	74.924	45.9023	64.2914	67.2044	90.8592	79.7181	88.5188	81
glaucoma	699	OS	81		26.3294	74.5266	23.8602	42.6432	24.9499	13.8177	11.5588	40.5221	120.226	33.7731	69.6397	39.8107	19.307	21.1349	112.73	129.361	96.437	108.561	117.871	117.233	97.8365	82		2.64992	5.30615	1.39924	2.12511	3.60296	4.00708	3.57437	4.66907	9.12011	2.63893	3.54813	6.30957	7.68625	7.49894	103.106	83.4586	91.0794	98.2218	115.416	107.854	102.495	81
glaucoma	700	OD	53	yes	38.5323	59.1986	24.6582	51.1001	52.7314	64.8434	19.405	40.702	66.0693	25.1189	54.4145	59.5662	69.6397	21.752	98.2948	79.2857	101.795	82.7131	110.504	84.4074	121.131	54		25.8044	42.1482	24.8824	29.0466	34.0142	21.4486	13.0527	19.1731	34.6737	20.2835	20.2835	28.1838	17.4927	9.71628	99.6695	79.2857	101.795	82.7131	115.416	89.0967	121.131	53
glaucoma	700	OS	53		51.6117	49.2392	58.9565	65.398	52.7314	45.1568	28.2107	52.6204	52.4807	59.0784	64.1421	59.5662	48.4969	30.7256	98.9822	83.4586	101.795	77.5435	112.96	112.543	88.5188	54	yes	33.6572	29.1595	50.4703	33.1312	42.8213	40.0708	10.9824	25.2303	25.1189	40.4709	24.306	35.4813	32.6803	7.94328	96.92	79.2857	96.437	72.3739	115.416	107.854	88.5188	53
glaucoma	701	OS	75	yes	22.1534	22.5067	15.5582	29.6966	22.2366	24.9793	19.9717	30.7937	34.6737	20.2835	42.5179	31.6228	31.6228	32.5462	105.169	95.9774	64.2914	98.2218	137.517	93.786	111.813	76	yes	2.16158	8.40968	2.93306	1.63341	0.761482	4.27957	0.635622	3.10676	12.0226	4.46684	2.23872	1.25893	6.73863	1	70.1124	45.9023	32.1457	36.187	112.96	75.0288	69.8832	75
glaucoma	702	OS	86	yes	18.4754	16.3046	16.3452	32.7766	31.4101	5.87501	17.2947	30.1194	28.8403	25.1189	54.4145	56.2341	8.76712	32.5462	86.6094	104.323	69.649	56.8652	115.416	75.0288	65.2244	87	yes	3.44107	6.99486	7.48969	2.63171	10.1545	1.49368	0.847616	7.11088	15.1356	16.6505	5.17947	21.1349	3.26803	1.99526	87.9841	100.15	69.649	72.3739	115.416	70.3395	69.8832	86
glaucoma	703	OD	31	yes	7.72232	67.9691	10.3131	0.175443	52.7314	55.0095	56.2878	6.117	57.544	8.20891	0.134453	47.3151	45.4091	44.6684	99.6695	116.842	101.795	67.2044	90.8592	103.165	116.472	33		23.5131	121.557	19.1252	0.90355	170.475	229.072	142.298	8.75604	54.9541	7.81371	0.332222	70.7946	90.6031	47.3151	92.1084	112.669	96.437	72.3739	83.4922	98.4753	88.5188	31
glaucoma	703	OS	31		52.7671	93.8234	10.3131	82.3312	74.485	125.193	106.026	39.9874	72.4436	7.81371	62.0665	59.5662	100	81.7523	89.3589	79.2857	64.2914	93.0522	100.682	98.4753	83.8599	33	yes	124.276	192.655	16.2248	295.282	180.576	188.043	327.868	45.6684	79.4328	6.52057	106.8	74.9894	76.8625	109.018	89.3589	91.8045	58.9337	93.0522	98.2261	98.4753	88.5188	31
glaucoma	704	OD	58		34.1902	59.1986	11.3827	56.3999	37.3309	51.507	42.2099	38.7669	69.1831	12.1819	64.1421	44.6684	59.0784	54.6387	100.357	121.015	107.152	98.2218	95.7705	84.4074	93.1777	59	yes	49.0388	58.1808	13.3188	110.069	50.8932	57.5402	69.2945	42.5448	52.4807	12.798	96.7641	42.1697	51.7947	61.3056	97.6074	121.015	101.795	98.2218	95.7705	75.0288	93.1777	59
glaucoma	704	OS	58	yes	38.8751	49.2392	23.0882	44.0692	33.2712	62.7452	43.4424	43.8842	63.0957	24.306	49.3012	44.6684	69.6397	53.0884	105.856	146.053	107.152	98.2218	76.1253	103.165	121.131	59		74.3549	110.861	58.5223	68.3162	95.8649	52.1332	95.1041	63.657	109.648	50.9498	58.1147	84.1395	48.4969	86.5964	90.7337	104.323	91.0794	98.2218	66.3026	93.786	111.813	58
glaucoma	82	OS	50	yes	49.158	102.875	44.5762	54.5749	29.653	43.6956	39.8487	49.2388	109.648	45.4091	51.7947	29.8538	45.4091	43.401	90.0463	91.8045	75.0066	87.8826	100.682	84.4074	88.5188	51	yes	19.5227	55.5622	6.56631	16.605	36.0296	28.8384	36.7874	12.6451	41.6869	4.46684	10.68	25.1189	20.6199	23.0409	90.0463	91.8045	80.3642	82.7131	100.682	84.4074	88.5188	50
glaucoma	705	OS	75	yes	12.6244	0.817168	10.8347	3.1716	88.5256	113.429	51.6314	17.4706	1.14815	14.1254	4.39397	141.254	148.398	84.1395	60.4891	79.2857	26.7881	10.3391	83.4922	70.3395	60.5655	76	yes	1.62815	1.75703	0.912385	0.230725	45.3586	12.6715	3.18566	2.27873	2.63027	1.34453	0.311069	66.8344	18.6822	5.01187	56.3648	58.4211	21.4305	10.3391	83.4922	75.0288	60.5655	75
glaucoma	706	OD	74		28.1376	59.1986	36.5923	24.3777	33.2712	25.8146	12.9692	38.2554	83.1764	49.3012	32.1472	53.0884	32.6803	19.9526	105.856	87.6316	80.3642	98.2218	125.238	103.165	116.472																								74
glaucoma	706	OS	74	yes	17.3648	56.5342	30.5364	25.1929	4.69969	8.71841	5.16314	24.1375	83.1764	41.8243	33.7731	7.07946	11.0372	8.65964	101.732	108.496	96.437	108.561	105.593	84.4074	97.8365																								74
glaucoma	707	OD	77	yes	1.32545	53.9897	0.180404	0.554799	49.7816	2.94448	1.45517	1.90884	87.0964	0.251189	0.820891	74.9894	3.98107	2.23872	63.926	58.4211	42.8609	41.3565	71.2139	79.7181	83.8599	78	yes	0.524066	2.21197	0.225442	0.238441	5.08932	0.414108	1.13031	0.780383	3.31131	0.360697	0.343332	8.41395	0.673863	1.77828	48.1163	37.5564	21.4305	46.5261	49.1131	65.6502	65.2244	77
glaucoma	708	OD	64	yes	48.5093	102.875	22.7115	89.3879	83.5736	34.7086	36.5522	58.0045	131.826	26.827	108.571	105.925	37.2759	48.6968	81.1104	50.0752	75.0066	77.5435	100.682	70.3395	102.495	65	yes	5.60057	25.3968	1.22673	16.8803	15.1936	1.54363	6.54183	5.69861	27.5423	1.34453	16.6505	15.8489	1.63789	7.28618	82.4851	54.2481	75.0066	82.7131	100.682	65.6502	102.495	64
glaucoma	709	OD	74	yes	3.06073	27.059	16.6162	0.405902	9.37711	12.938	0.205548	4.21697	39.8107	21.3094	0.553168	14.9624	18.0777	0.316228	27.495	37.5564	26.7881	31.0174	19.6452	37.5144	18.6355	75	yes	7.91102	29.1595	28.8522	1.86311	18.0576	16.486	1.23225	10.6868	41.6869	41.142	2.39096	26.6073	23.5195	1.88365	27.495	41.7293	32.1457	31.0174	22.1009	28.1358	13.9766	74
glaucoma	710	OD	48	yes	62.9921	67.9691	57.0488	63.2818	148.617	64.8434	41.0123	61.988	72.4436	53.5268	61.054	158.489	65.2057	44.6684	81.1104	50.0752	48.2185	87.8826	98.2261	75.0288	111.813	49	yes	125.381	146.143	94.2897	104.77	170.475	118.647	179.143	77.0085	100	59.0784	64.1421	118.85	84.8343	105.925	84.5473	50.0752	58.9337	93.0522	98.2261	84.4074	111.813	48
glaucoma	711	OD	60	yes	70.0552	98.2452	74.2219	52.8089	83.5736	96.2264	53.1391	78.7325	114.815	82.0891	57.1667	105.925	110.372	64.9382	59.8017	54.2481	42.8609	62.0348	68.7583	70.3395	51.2477	61	yes	15.9956	38.4396	15.9601	11.9503	25.507	29.8028	5.50426	13.755	34.6737	15.0859	10.1658	22.3872	26.827	4.86968	60.4891	58.4211	32.1457	62.0348	68.7583	65.6502	65.2244	60
glaucoma	712	OD	55	yes	90.9708	102.875	54.3022	108.891	118.051	87.1841	126.013	97.3782	120.226	56.2341	115.954	133.352	93.6329	145.378	97.6074	70.9398	96.437	98.2218	100.682	112.543	102.495																								55
glaucoma	713	OD	70	yes	40.0989	49.2392	50.8448	45.543	33.2712	55.0095	14.1388	52.1564	69.1831	63.0957	61.054	44.6684	65.2057	21.1349	107.918	91.8045	91.0794	93.0522	117.871	103.165	144.425	71	yes	15.0341	25.3968	23.2981	14.0867	19.1276	31.8294	2.01001	17.941	33.1131	30.1003	15.8489	23.7137	42.5179	2.51189	101.732	75.1128	85.7218	93.0522	110.504	98.4753	139.766	70
glaucoma	714	OD	57		79.3024	35.6707	65.0713	77.0891	125.046	87.1841	129.692	86.7884	41.6869	69.6397	82.0891	149.624	96.7641	153.993	121.666	171.09	91.0794	77.5435	122.783	131.3	121.131																								57
glaucoma	714	OS	57	yes	32.5648	67.9691	59.9342	5.02665	74.485	106.207	39.8487	36.2757	83.1764	64.1421	5.53168	89.1251	117.877	48.6968	87.9841	95.9774	69.649	46.5261	108.049	121.922	65.2244																								57
glaucoma	715	OS	46	yes	0.100279	0.112801	0.0534164	0.0986588	0.125046	0.0587501	0.376196	0.0965196	0.114815	0.0493012	0.0906031	0.141254	0.0590784	0.398107	41.2426	33.3835	58.9337	20.6783	44.2018	46.893	46.5888	47	yes	0.297326	0.555622	0.144603	0.242395	0.321114	0.170373	1.23225	0.174706	0.363078	0.0906031	0.143596	0.211349	0.103344	0.707946	40.5552	25.0376	58.9337	25.8478	41.7461	51.5823	46.5888	46
glaucoma	716	OD	43	yes	62.7138	135.616	23.471	124.204	118.051	23.3888	103.018	56.4837	120.226	20.6199	114.062	105.925	22.022	100	89.3589	116.842	53.5761	82.7131	103.137	70.3395	88.5188	44	yes	14.7702	38.4396	4.35261	25.8878	34.0142	5.38766	31.8566	7.73502	23.9883	2.39096	13.6683	19.9526	3.05995	15.3993	90.7337	121.015	53.5761	93.0522	103.137	65.6502	88.5188	43
glaucoma	717	OD	62	yes	61.3406	71.1723	77.9759	58.286	83.5736	33.5855	53.1391	70.7946	87.0964	86.2411	67.3863	112.202	37.2759	66.8344	59.8017	45.9023	42.8609	72.3739	58.9357	65.6502	69.8832																								62
glaucoma	718	OS	73	yes	43.2339	59.1986	46.8308	23.2041	55.8559	64.8434	51.6314	58.5205	83.1764	61.054	31.6228	84.1395	84.8343	77.1792	89.3589	100.15	85.7218	56.8652	105.593	79.7181	88.5188	74	yes	2.32028	8.80601	2.18147	1.29746	5.08932	0.973964	3.47295	3.10676	11.4815	3.16228	1.66505	7.07946	1.43596	5.15822	87.9841	100.15	85.7218	56.8652	100.682	79.7181	83.8599	73
glaucoma	719	OS	74	yes	26.4462	51.5598	17.1719	37.3858	52.7314	15.7609	20.5548	36.1154	79.4328	22.022	52.6537	74.9894	19.9526	31.6228	106.543	121.015	101.795	82.7131	117.871	98.4753	107.154	75	yes	9.78453	5.81808	7.86851	9.4925	13.5413	11.4808	11.9729	13.2763	9.12011	11.5954	12.3839	17.7828	16.3789	17.2783	106.543	125.188	101.795	77.5435	117.871	98.4753	107.154	74
glaucoma	720	OD	51	yes	33.4416	35.6707	79.269	6.22495	37.3309	69.2528	61.3641	34.0951	38.0189	79.4328	6.20665	42.1697	69.6397	68.786	84.5473	79.2857	91.0794	20.6783	98.2261	98.4753	97.8365	52	yes	16.1379	27.8471	54.7961	1.15636	53.9088	61.4529	17.9143	11.1706	21.8776	41.142	0.781371	37.5837	46.9276	12.2321	82.4851	79.2857	85.7218	20.6783	98.2261	98.4753	93.1777	51
glaucoma	721	OD	55	yes	62.1609	98.2452	58.9565	74.5945	93.7711	33.5855	47.3603	67.4289	109.648	61.054	82.0891	112.202	34.9025	57.8762	105.169	87.6316	91.0794	93.0522	127.694	93.786	121.131																								55
glaucoma	722	OD	68	yes	62.1609	42.8856	43.8491	67.5849	83.5736	48.2275	122.437	80.4951	57.544	53.5268	89.1251	125.893	59.0784	177.828	84.5473	58.4211	58.9337	72.3739	105.593	93.786	97.8365	69	yes	91.153	60.9227	100.701	77.9231	76.1482	94.2447	106.709	108.297	83.1764	123.839	89.1251	100	117.877	137.246	86.6094	62.594	64.2914	72.3739	108.049	93.786	97.8365	68
glaucoma	723	OD	79	yes	4.66141	27.059	35.4082	0.116296	35.2427	48.2275	1.22437	6.86339	41.6869	50.1187	0.172074	56.2341	69.6397	1.99526	61.8639	45.9023	69.649	15.5087	83.4922	75.0288	60.5655	80		4.94751	29.1595	24.8824	0.226961	42.8213	38.7742	0.924058	8.01394	50.1187	43.2229	0.354813	70.7946	67.3863	1.63117	47.429	33.3835	64.2914	5.16957	54.0244	60.9609	60.5655	80
glaucoma	723	OS	78		54.1878	71.1723	46.8308	38.0058	93.7711	48.2275	84.2198	78.7325	114.815	63.0957	56.2341	158.489	65.2057	137.246	36.4309	20.8647	53.5761	10.3391	41.7461	51.5823	32.6122	78	yes	25.2394	73.2452	15.9601	18.94	57.1031	14.9368	38.9672	37.4177	114.815	24.7091	26.827	89.1251	24.306	64.9382	36.4309	20.8647	53.5761	10.3391	41.7461	51.5823	32.6122	78
glaucoma	724	OD	72	yes	32.2776	23.5674	75.4527	4.86399	118.051	84.3629	50.1665	43.305	33.1131	98.3687	6.41421	167.88	110.372	77.1792	50.1785	37.5564	48.2185	25.8478	68.7583	51.5823	60.5655	73	yes	45.0818	7.66972	67.8589	12.1485	191.276	118.647	106.709	60.0961	10.4713	95.1856	16.1118	281.838	163.789	153.993	51.5532	37.5564	53.5761	25.8478	68.7583	51.5823	60.5655	72
glaucoma	725	OS	71	yes	55.6468	78.0389	41.738	61.234	70.3184	40.9134	66.8981	73.3474	104.713	51.7947	83.4504	100	53.5268	97.1628	96.2327	100.15	107.152	46.5261	103.137	93.786	116.472	72	yes	17.17	26.5937	18.8133	26.3171	16.0938	8.26255	8.00201	22.2883	36.3078	25.5354	32.1472	21.1349	12.1819	11.885	98.9822	104.323	117.867	67.2044	103.137	93.786	102.495	71
glaucoma	726	OS	56	yes	20.4562	9.82452	38.443	6.75849	78.8985	76.4354	10.9122	22.6866	10.9648	41.142	7.56086	94.4061	82.0891	13.7246	39.8678	45.9023	42.8609	10.3391	39.2905	65.6502	37.2711	56	yes	6.80531	7.32452	11.8704	2.67535	17.0475	6.3508	6.54183	5.1926	6.30957	10	2.02835	13.3352	5.17947	4.73151	39.8678	45.9023	42.8609	10.3391	39.2905	65.6502	37.2711	56
glaucoma	727	OD	66	yes	70.0552	107.724	71.8202	87.9297	55.8559	33.5855	66.8981	87.1735	144.544	84.8343	108.571	79.4328	38.5225	97.1628	74.924	66.7669	75.0066	67.2044	85.9479	70.3395	74.5421	67	yes	8.52952	14.6143	16.2248	8.18644	2.86193	8.26255	2.92213	9.4825	17.378	18.992	8.91251	3.54813	10.3344	3.25462	74.924	70.9398	75.0066	67.2044	83.4922	65.6502	74.5421	66
glaucoma	728	OS	61	yes	1.75193	4.09554	0.0552027	2.03433	27.9943	7.15687	22.4086	2.03092	5.01187	0.061054	2.39096	33.4965	8.48343	28.1838	41.2426	41.7293	42.8609	20.6783	31.9235	56.2716	55.9066																								61
glaucoma	729	OD	46		84.0014	37.3518	145.676	29.2122	157.423	138.177	145.517	79.4328	36.3078	132.26	27.2718	167.88	134.453	149.624	54.9901	37.5564	75.0066	25.8478	58.9357	75.0288	51.2477	47		122.094	21.1242	137.642	69.449	270.184	181.958	292.213	71.7413	14.4544	87.6712	39.8107	167.88	110.372	172.783	59.1143	50.0752	75.0066	31.0174	61.3913	79.7181	55.9066	46
glaucoma	729	OS	46	yes	90.9708	135.616	125.633	23.5889	198.184	138.177	183.195	86.4049	138.038	119.832	22.3872	188.365	130.103	183.021	70.7997	66.7669	80.3642	56.8652	78.5809	56.2716	83.8599	47	yes	110.271	133.284	139.924	23.8441	286.193	188.043	283.922	65.0821	91.2011	89.1251	13.895	177.828	117.877	163.117	69.425	62.594	85.7218	51.6957	76.1253	60.9609	79.201	46
glaucoma	730	OS	70	yes	5.81662	59.1986	28.5921	1.28358	27.9943	6.07148	0.473603	7.70085	75.8578	37.2759	1.69267	39.8107	7.94328	0.707946	81.1104	83.4586	16.0728	51.6957	95.7705	89.0967	125.79	70	yes	33.8066	66.8004	49.647	14.3203	90.5023	53.8766	15.9661	41.9833	87.0964	65.2057	17.2074	118.85	71.9686	21.752	81.1104	83.4586	16.0728	51.6957	95.7705	89.0967	125.79	70
glaucoma	731	OS	60	yes	42.6634	81.7168	80.5835	11.4399	111.447	138.177	18.8545	48.5891	95.4993	87.6712	12.798	141.254	153.361	25.1189	53.6153	54.2481	37.5033	56.8652	54.0244	37.5144	79.201	60	yes	12.6497	18.3984	40.7548	1.60676	64.0707	77.3647	3.37442	11.0232	16.5959	38.5225	1.3226	59.5662	76.8625	3.07256	53.6153	54.2481	37.5033	56.8652	54.0244	37.5144	79.201	60
glaucoma	732	OD	49	yes	0.607998	10.2875	2.2341	0.158957	2.22366	0.12938	0.205548	0.59303	10	2.13094	0.150859	2.37137	0.130103	0.223872	43.9921	62.594	26.7881	31.0174	36.8348	60.9609	46.5888	49		0.339566	1.33284	0.308141	0.168803	0.604867	0.181958	0.583041	0.203993	0.870964	0.199526	0.1	0.398107	0.117877	0.344747	43.9921	62.594	26.7881	31.0174	36.8348	60.9609	46.5888	49
glaucoma	732	OS	49		0.114019	0.539897	0.0516879	0.0698451	0.373309	0.0962264	0.237364	0.114207	0.57544	0.0501187	0.0673863	0.421697	0.1	0.258523	46.0542	41.7293	42.8609	31.0174	49.1131	51.5823	51.2477	49	yes	0.405366	1.10861	0.188133	0.300179	2.5507	0.261285	0.635622	0.240309	0.691831	0.123839	0.174927	1.58489	0.163789	0.375837	46.0542	41.7293	42.8609	31.0174	49.1131	51.5823	51.2477	49
glaucoma	733	OS	48	yes	64.1178	74.5266	87.4904	23.2041	157.423	87.1841	89.2101	62.5394	79.4328	86.2411	21.3094	167.88	90.6031	89.1251	100.357	95.9774	112.51	93.0522	90.8592	112.543	102.495	48	yes	57.7689	80.3118	57.5676	16.3341	127.838	114.808	123.225	35.797	52.4807	38.5225	10.3344	84.1395	76.8625	72.8618	100.357	95.9774	112.51	93.0522	90.8592	112.543	102.495	48
glaucoma	734	OD	51	yes	82.8929	89.6007	113.827	55.4799	74.485	96.2264	77.2528	84.1395	95.4993	112.202	54.4145	79.4328	100	89.1251	126.477	162.744	123.225	103.391	125.238	126.611	116.472	51	yes	35.3372	50.6733	48.8371	28.1067	16.0938	42.7957	23.2113	22.6866	36.3078	35.4813	17.7828	10.5925	28.6512	14.1254	126.477	162.744	123.225	103.391	125.238	126.611	116.472	51
glaucoma	735	OD	66	yes	31.5709	64.9099	15.3045	54.5749	35.2427	11.7222	56.2878	37.9181	83.1764	18.0777	66.287	47.3151	13.0103	72.8618	87.2968	58.4211	85.7218	62.0348	93.3148	112.543	107.154	66	yes	130.479	175.703	72.4734	152.941	151.936	97.3964	212.911	136.943	190.546	80.7501	158.489	158.489	114.062	237.137	87.2968	58.4211	85.7218	62.0348	93.3148	112.543	107.154	65
glaucoma	736	OS	56	yes	2.94115	35.6707	5.61182	2.60354	9.93274	0.931127	0.335285	3.19041	36.3078	6.1054	2.77241	11.885	1.03344	0.398107	50.8658	33.3835	21.4305	56.8652	51.5687	42.2037	93.1777	56	yes	3.44107	15.3031	5.85223	1.38569	13.5413	3.18294	1.09824	2.59096	13.1826	4.77058	1.01658	10.5925	2.51189	0.841395	50.8658	33.3835	21.4305	56.8652	51.5687	42.2037	93.1777	56
glaucoma	737	OD	81	yes	6.88253	47.0231	31.5576	2.398	4.97816	38.3084	0.217728	10.3148	75.8578	43.2229	3.54813	8.41395	53.5268	0.409732	29.5572	33.3835	16.0728	25.8478	34.3791	32.8251	32.6122	81		2.29982	6.37939	4.72568	0.310217	7.18886	44.2268	0.378616	3.72524	10.9648	8.07501	0.477058	11.885	76.8625	0.707946	29.5572	33.3835	16.0728	25.8478	34.3791	32.8251	32.6122	81
[truncated: 312 more rows]
[truncated: 54 more columns]
