# Supplementary material for: Associations between structure and function are different in healthy and glaucomatous eyes
Source: PLoS One. 2018 May 3;13(5):e0196814. doi: 10.1371/journal.pone.0196814 (PMC5933752; doi:10.1371/journal.pone.0196814)
Supplement: S2 Data — (XLSX) [file pone.0196814.s007.xlsx]

## Sheet: IOWA_Dataset.csv
type	id	eye	age	SAP mean deviation global	SAP mean deviation superior-temporal	SAP mean deviation inferior-temporal	retinal nerve fiber layer thickness global	retinal nerve fiber layer thickness superior-temporal	retinal nerve fiber layer thickness inferior-temporal
healthy	1	OS	54	113.501	130.017	101.158	113.294	116.959	115.585
healthy	2	OD	52	163.305	175.388	158.489	100.818	116.355	94.5853
healthy	3	OD	56	179.473	187.068	174.181	111.253	136.447	116.76
healthy	4	OD	50	140.605	158.125	115.878	121.728	144.791	116.704
healthy	5	OS	55	130.617	149.624	103.039	88.534	84.9785	84.1907
healthy	6	OS	53	138.995	155.597	130.317	97.0989	112.983	107.702
healthy	7	OD	49	111.173	123.595	94.189	91.5297	82.5239	92.7427
healthy	8	OS	55	90.9913	87.0964	95.4993	88.3028	78.7988	89.0926
healthy	9	OD	59	129.42	143.549	133.66	95.2291	96.287	109.741
healthy	10	OD	54	131.826	133.968	133.66	98.0639	99.8474	101.717
healthy	11	OS	45	126.474	133.045	123.31	109.464	120.041	118.195
healthy	12	OD	47	114.288	125.603	108.643	80.2908	71.0507	97.082
healthy	13	OS	53	121.899	122.18	118.032	105.995	82.6807	86.1669
healthy	14	OS	59	132.13	134.896	130.317	88.534	94.3107	91.948
healthy	15	OD	70	101.859	94.4061	104.713	84.3722	92.9227	96.1396
healthy	16	OS	62	70.3072	69.1831	66.9885	85.7192	100.09	80.9556
healthy	17	OS	51	122.462	107.399	134.896	84.533	100.083	87.7423
healthy	18	OS	45	131.826	135.207	123.027	89.9514	85.4647	102.842
healthy	19	OS	56	155.955	157.036	157.398	83.9499	85.8333	83.0725
healthy	20	OS	57	181.97	187.932	165.577	111.384	112.567	100.113
healthy	21	OS	55	130.317	133.66	128.825	93.2386	103.118	109.361
healthy	22	OS	73	120.781	116.413	125.603	107.152	112.944	82.2918
healthy	23	OD	69	184.502	233.884	143.88	90.8863	108.325	111.731
healthy	24	OD	68	140.281	171.002	117.49	109.283	109.227	117.203
healthy	25	OS	57	211.836	244.343	196.789	110.097	123.994	107.132
healthy	26	OS	60	166.341	169.434	168.267	97.0486	109.266	107.434
healthy	27	OD	51	147.911	112.98	164.437	98.7978	95.5498	112.21
healthy	28	OS	61	116.681	106.66	112.98	101.894	93.7304	109.059
healthy	29	OD	47	152.405	158.125	159.221	106.639	118.465	107.765
healthy	30	OD	61	172.982	192.752	150.314	105.905	120.425	106.183
healthy	31	OS	68	201.372	221.309	180.302	107.523	122.966	114.488
healthy	32	OS	63	121.06	94.8418	138.676	92.0725	100.436	96.5404
healthy	33	OD	51	100.925	87.2971	105.682	89.3583	101.353	101.302
healthy	34	OD	54	127.35	129.42	127.057	92.9571	116.92	89.4232
healthy	35	OS	59	137.404	146.893	128.529	96.9983	115.014	101.907
healthy	36	OS	58	123.595	136.144	102.802	108.549	110.081	89.0223
healthy	37	OD	62	125.893	159.221	90.1571	105.061	98.224	93.7202
healthy	38	OD	60	114.815	129.718	105.439	95.2492	102.835	116.978
healthy	39	OS	50	107.152	106.66	101.859	88.9662	91.6365	102.082
healthy	40	OD	54	88.5116	89.1251	77.6247	102.829	107.501	83.1217
healthy	41	OD	61	125.893	138.676	118.304	123.176	117.547	130.502
healthy	42	OS	51	281.19	207.97	416.869	95.8121	105.306	89.184
healthy	43	OD	50	94.189	107.152	74.3019	116.199	123.649	126.268
healthy	44	OS	68	113.501	118.304	110.408	99.5014	85.5196	105.739
healthy	45	OS	74	69.9842	79.7995	53.7032	112.238	109.878	120.044
healthy	46	OD	60	84.7227	103.992	71.4496	93.5302	79.4654	97.3281
healthy	47	OD	50	138.995	152.405	115.345	98.3152	99.863	88.2135
healthy	48	OD	41	83.7529	103.753	68.7068	93.0275	111.579	87.8689
healthy	49	OS	49	102.802	93.3254	103.753	101.09	88.531	108.138
healthy	50	OD	52	101.859	99.3116	91.4113	74.5808	89.3937	73.9649
healthy	51	OD	63	87.7001	89.7429	88.308	107.795	117.524	101.787
healthy	52	OS	56	95.9401	93.3254	102.329	108.881	107.988	101.618
healthy	53	OD	54	105.682	118.304	94.4061	96.1539	107.446	84.8307
healthy	54	OS	50	95.4993	106.17	84.7227	84.533	86.343	101.098
healthy	55	OS	41	101.977	96.7981	107.193	88.1092	86.3097	89.9313
healthy	56	OD	38	124.211	125.557	122.862	103.246	116.157	99.5822
healthy	57	OD	23	139.333	137.405	141.379	111.478	106.85	97.089
healthy	58	OD	44	125.883	133.335	118.342	92.6154	91.5836	95.6349
healthy	59	OS	53	147.44	164.989	130.026	104.538	117.4	109.518
healthy	60	OD	57	140.008	153.63	126.351	92.7661	84.7314	98.042
healthy	61	OS	37	92.1552	97.0904	87.2135	111.044	99.4768	122.657
healthy	62	OD	70	128.681	128.561	128.816	99.2175	99.7964	98.3795
healthy	63	OS	32	119.962	131.596	108.276	82.7872	59.5409	94.4775
healthy	64	OD	43	89.8231	83.4772	96.2919	97.2572	103.792	91.744
healthy	65	OD	36	87.8738	94.0186	81.7466	102.987	91.0739	103.427
healthy	66	OS	55	108.09	113.44	102.844	102.211	96.1752	101.393
healthy	67	OS	57	111.849	117.701	106.138	108.304	111.511	96.2966
healthy	68	OD	61	109.713	113.565	105.841	101.231	96.9026	97.7606
healthy	69	OS	45	92.1149	91.4613	92.8328	85.4076	63.9221	82.7911
healthy	70	OD	31	95.8157	93.8193	97.754	82.4395	83.9531	85.2632
healthy	71	OS	44	95.3621	88.8888	101.988	117.898	118.139	117.606
healthy	72	OS	29	96.4353	97.8207	95.0786	104.832	96.5909	91.322
healthy	73	OD	24	74.3054	75.9953	72.659	104.533	84.3237	90.2864
healthy	74	OS	34	110.133	102.742	117.568	102.253	106.764	100.455
healthy	75	OD	23	77.1898	75.617	78.6239	114.354	121.125	113.147
healthy	76	OS	60	108.556	116.691	100.428	107.853	108.282	108.122
