# Supplementary material for: Associations between structure and function are different in healthy and glaucomatous eyes
Source: PLoS One. 2018 May 3;13(5):e0196814. doi: 10.1371/journal.pone.0196814 (PMC5933752; doi:10.1371/journal.pone.0196814)
Supplement: S3 Data — (XLSX) [file pone.0196814.s008.xlsx]

## Sheet: SUNY_IU Dataset.csv
type	id	age	SAP mean deviation superior-temporal	SAP mean deviation inferior-temporal	FDP mean deviation superior-temporal	FDP mean deviation inferior-temporal	CSP mean deviation superior-temporal	CSP mean deviation inferior-temporal	retinal nerve fiber layer thickness superior-temporal	retinal nerve fiber layer thickness inferior-temporal
healthy	1	68	74.6717	72.9314	66.8297	72.8318	59.8576	64.6866	105.419	99.8908
healthy	2	49	116.259	105	168.696	156.78	110.763	102.824	127.215	118.458
healthy	3	73	117.184	106.972	121.824	115.63	144.715	115.356	110.396	96.7148
healthy	4	63	116.574	74.3885	124.43	119.921	98.6812	93.8833	85.0237	91.831
healthy	5	68	97.3197	110.703	43.351	45.6668	61.7865	69.7174	73.3137	78.1973
healthy	6	60	116.4	130.196	94.3664	113.451	109.057	128.714	129.546	120.35
healthy	7	51	181.363	178.438	58.6058	73.0691	98.5429	105.05	116.074	102.097
healthy	8	56	108.165	120.579	87.0601	101.007	86.8974	63.8573	121.184	118.482
healthy	9	55	166.014	146.17	152.201	149.044	150.718	126.533	98.8465	88.9497
healthy	10	64	124.589	110.143	74.1426	60.0089	100.689	87.8521	98.0598	89.6078
healthy	11	55	95.1805	89.9203	149.537	132.128	103.908	113.407	95.6671	121.302
healthy	12	66	82.4973	75.7894	67.9891	54.3706	81.5502	80.8825	89.5102	91.2003
healthy	13	70	62.2178	64.0508	77.4036	66.2972	96.8098	93.0228	108.919	107.015
healthy	14	73	102.882	94.7236	91.7603	96.4132	109.295	86.5421	88.3917	87.6242
healthy	15	69	91.6977	104.341	104.023	119.381	107.204	101.94	99.7894	101.74
healthy	16	53	139.549	153.122	80.6013	81.717	119.007	128.489	95.2583	106.022
healthy	17	69	112.133	121.921	114.843	164.933	104.099	101.014	111.447	82.6483
healthy	18	75	58.3584	70.2083	70.0371	74.3368	101.486	91.8677	90.1497	78.0232
healthy	19	70	77.2413	62.6025	101.929	83.1068	104.61	82.7913	89.5434	93.7225
healthy	20	53	149.023	135.302	119.474	121.797	129.583	145.085	71.801	96.9916
healthy	21	53	101.664	111.743	128.804	123.595	81.7809	81.2423	107.184	111.581
healthy	22	60	91.5282	119.516	64.4827	76.0977	77.9775	102.499	100.501	113.156
healthy	23	77	67.7049	63.1407	84.9659	78.2759	91.6007	79.9676	117.852	124.459
healthy	24	77	79.0215	88.1634	122.406	123.975	76.1132	83.9074	87.6779	113.362
healthy	25	77	63.4735	57.3152	96.7166	96.4132	64.6999	71.0118	114.257	127.273
healthy	26	84	52.725	48.1689	63.1744	60.3109	80.1336	72.7034	85.4049	101.686
healthy	27	54	135.533	153.057	128.804	119.921	123.007	117.555	119.339	124.38
healthy	28	53	139.189	160.082	152.469	151.344	95.6796	79.4556	120.235	99.1472
healthy	29	46	114.01	133.653	155.851	154.062	86.7981	82.3342	95.4724	86.6354
healthy	30	58	136.654	144.663	108.979	131.826	109.993	118.883	94.0125	132.143
healthy	31	59	110.913	131.888	126.78	125.356	127.992	135.174	126.852	107.127
healthy	32	61	103.214	114.139	79.7538	65.2067	118.426	107.797	104.19	123.173
healthy	33	62	44.7606	71.5169	69.1798	61.4015	99.3335	94.6686	83.9469	92.6307
healthy	34	66	122.564	108.931	116.867	124.817	122.605	124.957	95.7514	106.071
healthy	35	60	124.94	144.83	76.6804	85.0477	102.037	121.901	123.846	108.284
healthy	36	60	104.676	116.364	126.78	123.975	98.7919	97.6868	86.3088	74.7734
healthy	37	66	91.8102	90.1175	77.4036	108.555	107.548	122.591	99.69	94.1016
healthy	38	63	110.12	108.442	113.935	110.194	120.899	128.388	124.586	126.093
healthy	39	59	60.0484	66.4912	113.018	122.639	163.135	141.541	103.061	85.9084
healthy	40	59	97.6474	99.5045	75.0567	78.2759	117.933	139.405	110.142	97.6617
healthy	41	64	77.0473	97.9419	49.2247	51.0588	98.9874	124.859	93.362	107.921
healthy	42	64	89.6087	74.2492	89.4102	94.235	73.9243	76.8915	87.4021	87.6716
healthy	43	60	125.366	127.368	141.649	126.693	109.388	91.9217	88.223	84.6549
healthy	44	60	110.294	84.5358	196.652	156.355	104.7	93.9416	97.0751	97.1123
healthy	45	66	122.037	111.913	103.761	84.4346	129.379	144.108	101.573	108.833
healthy	46	59	83.262	77.2472	47.5061	34.9986	72.2207	77.6475	108.429	90.2315
healthy	47	52	132.319	100.349	196.194	172.237	120.417	104.543	97.3071	115.266
healthy	48	75	87.8362	58.5876	85.8866	111.273	68.5767	91.5564	102.299	135.65
healthy	49	49	111.27	129.692	101.344	101.546	134.4	147.864	121.425	107.471
healthy	50	49	98.6445	107.23	155.401	148.01	108.334	110.636	113.973	89.1119
healthy	51	73	72.787	85.1133	107.211	96.6505	78.7454	88.7718	88.8702	95.1409
healthy	52	73	105.112	119.466	135.25	127.232	117.898	138.245	93.8867	75.8178
healthy	53	55	148.048	157.034	155.851	135.88	132.769	138.336	114.432	116.641
healthy	54	60	114.087	126.7	126.78	134.421	101.949	105.421	61.8214	76.1724
healthy	55	71	97.2911	69.6999	79.6124	73.3583	92.0017	93.7264	84.3606	76.0431
healthy	56	71	96.0955	137.051	71.5331	101.244	105.353	110.545	88.2651	106.268
healthy	57	71	90.3849	79.7415	125.012	139.439	110.265	99.9328	115.26	82.9115
healthy	58	47	108.894	97.4773	125.862	128.32	95.0645	80.1081	111.48	100.157
healthy	59	56	102.933	88.3975	99.9047	89.6414	112.255	112.091	70.2024	87.5079
healthy	60	62	62.8508	53.5028	87.0601	117.505	69.2507	65.9211	119.607	114.751
healthy	61	67	109.584	110.272	112.167	105.601	87.6534	100.531	93.25	91.2073
healthy	62	47	152.251	127.384	99.6487	83.1097	74.5545	71.4557	115.421	104.324
glaucoma	63	61	100.953	57.7704	112.618	78.6284	86.1019	73.6632	84.5867	53.668
glaucoma	64	74	72.9684	22.3696	77.8539	21.8769	105.432	26.3053	77.9339	40.2183
glaucoma	65	84	64.3995	61.1825	84.8248	42.2677	94.0395	75.3025	72.2783	66.6335
glaucoma	66	68	108.882	132.623	108.979	110.194	96.9938	94.7904	96.9722	88.2021
glaucoma	67	58	3.82072	9.22144	8.25941	8.69507	11.474	12.0808	25.6213	28.1864
glaucoma	68	66	87.9526	89.226	63.5004	47.799	77.1354	55.7307	85.3578	72.96
glaucoma	69	76	41.7039	0.100223	31.9044	3.69105	32.0828	5.99737	60.9499	28.8205
glaucoma	70	60	140.985	97.6913	67.6772	32.4155	95.8368	70.1969	83.4546	58.582
glaucoma	71	58	37.286	75.3352	43.5421	73.0691	60.8112	76.8691	55.7633	70.5208
glaucoma	72	74	87.1961	57.7478	101.673	53.463	76.3423	47.9262	85.1077	43.6471
glaucoma	73	76	137.926	79.2671	104.023	74.637	112.055	72.5425	99.2109	74.8503
glaucoma	74	70	89.563	48.6756	77.4036	39.8311	65.4825	35.0729	71.2891	29.9076
glaucoma	75	59	74.7202	42.538	96.3175	70.8295	88.1008	50.0181	76.4831	36.2023
glaucoma	76	65	11.9766	55.4567	11.5244	27.3374	17.4594	40.1635	28.1197	69.2437
glaucoma	77	72	89.4106	16.1698	68.0129	8.7108	68.054	18.0385	75.6559	45.3312
glaucoma	78	70	42.4272	18.035	42.9471	16.7102	55.0647	18.6756	70.8643	22.605
glaucoma	79	62	44.8021	19.9581	63.0362	19.4973	39.2633	13.0163	82.95	53.5568
glaucoma	80	52	92.2235	124.865	71.204	70.8938	93.0002	99.4781	63.6777	102.238
glaucoma	81	68	52.4473	9.83116	34.1545	20.3468	43.7923	19.4236	57.1147	36.5685
glaucoma	82	67	17.0619	127.221	16.4654	78.2759	25.0091	102.449	43.847	97.8611
glaucoma	83	66	21.1672	15.0887	32.3568	17.3175	16.3189	15.2742	53.5029	41.5438
glaucoma	84	67	18.3669	14.5466	28.9043	13.891	41.3569	41.8977	49.4471	32.775
glaucoma	85	78	54.0576	87.4456	81.2804	85.0477	81.0666	88.4397	74.9762	79.8419
glaucoma	86	59	4.36485	0.391206	5.93853	5.72068	11.6729	7.88735	42.6661	31.6931
glaucoma	87	66	44.2842	58.597	21.7448	34.3703	31.4075	52.0898	48.1486	48.6708
glaucoma	88	57	55.2958	90.9556	45.9817	66.5403	39.4719	55.3287	83.4686	75.204
glaucoma	89	64	118.428	92.192	94.1105	62.0359	99.3721	73.8807	116.656	58.6652
glaucoma	90	52	131.48	115.329	100.762	110.194	86.2531	106.948	102.012	85.6297
glaucoma	91	52	48.8681	51.7042	26.0642	26.1864	23.5762	40.3909	70.6768	50.4245
glaucoma	92	55	85.4815	73.4028	110.076	57.2913	89.0269	60.796	108.873	77.5192
glaucoma	93	56	89.7372	110.726	56.8504	58.1357	75.7093	94.4758	80.1799	72.6317
glaucoma	94	63	81.3924	81.6937	61.4291	40.1283	53.3692	41.5457	58.2477	62.9508
glaucoma	95	55	54.5382	53.4298	24.3313	16.3	65.8707	65.2236	77.3889	62.7734
glaucoma	96	74	7.34954	0.428426	25.6503	11.5383	27.7936	20.9364	51.3468	29.9757
glaucoma	97	67	66.1565	1.05544	40.4224	13.9728	42.6225	6.75631	89.9811	49.1626
glaucoma	98	60	13.7819	47.8537	42.0413	73.9195	38.6814	64.5471	50.7697	93.8386
glaucoma	99	49	53.9659	0.204195	66.5069	29.0813	59.5354	10.5654	93.1632	34.5076
glaucoma	100	53	39.1099	34.2169	40.0288	23.1811	29.284	21.0316	34.5946	51.8459
glaucoma	101	75	69.0391	79.9772	43.6659	48.6575	48.8947	49.0428	63.3779	77.3754
glaucoma	102	72	113.846	57.6636	30.8077	19.0215	35.7351	24.4143	62.6485	69.1514
glaucoma	103	60	82.678	18.8795	99.0667	18.7643	63.4206	23.8011	93.9568	50.7892
glaucoma	104	58	38.9346	27.9084	16.5724	14.323	26.4819	35.2022	53.527	58.8165
glaucoma	105	77	64.5796	81.2768	44.683	50.9507	43.5401	51.4854	98.1649	101.525
glaucoma	106	50	33.886	53.7785	41.1184	29.4203	37.8505	40.5351	57.4225	39.9171
glaucoma	107	65	70.6517	50.9151	73.88	36.5517	60.5205	35.6232	78.5591	56.1836
glaucoma	108	54	19.211	72.7736	9.69584	19.2824	18.1294	35.7316	42.1932	41.8918
glaucoma	109	55	64.822	0.452761	21.5926	5.0201	38.4688	6.4548	62.5523	40.9007
glaucoma	110	66	87.5268	50.8811	68.0095	31.7559	67.7304	29.458	81.8936	27.0326
glaucoma	111	45	113.066	96.4264	82.363	39.9175	106.14	66.7457	90.7025	51.5533
glaucoma	112	70	7.83964	51.8592	14.3337	84.1946	12.4878	52.7655	49.1987	79.3728
glaucoma	113	64	79.815	145.746	53.9284	84.1973	64.8037	100.865	73.3812	100.788
